# Supplementary material for: Quercetagetin alleviates liver fibrosis in non-alcoholic fatty liver disease by promoting ferroptosis of hepatic stellate cells through GPX4 ubiquitination
Source: Chin Med. 2025 Jun 16;20:89. doi: 10.1186/s13020-025-01109-x (PMC12168282; doi:10.1186/s13020-025-01109-x)
Supplement: Supplementary file 4 — Supplementary Materials 4. [file 13020_2025_1109_MOESM4_ESM.xlsx]

## Sheet:  1518 components in HGTLF
name	mz	rt	exact_mass	ppm	formula	CAS
(-)-3-isothujone	135.117	398.5	152.12	1.628	C10H16O	59573-80-7
(-)-alpha-narcotine	396.147	87.7	413.147	6.67374	C22H23NO7	10421-76-8
(-)-arctigenin	373.165	371.1	372.157	0.919647	C21H24O6	144901-91-7
(-)-cis-carveol	135.118	344	152.12	6.513	C10H16O	2102-59-2
(-)-dehydrocostus lactone	213.127	471	230.131	1.334	C15H18O2	477-43-0
(-)-epicatechin 3-o-gallate	487.092	47.9	442.09	7.19294	C22H18O10	1257-08-5
(-)-lariciresinol	383.148	424	360.157	4.69505	C20H24O6	105367-81-5
(-)-pinocarvone	195.102	116.8	150.104	4.423	C10H14O	16812-40-1
(-)-pinoresinol	340.103	231.9	358.142	12.6602	C20H22O6	81446-29-9
(-)-thebaine	295.13	55	311.152	10.378	C19H21NO3	115-37-7
(+)-6-hydroxy-2,6-dimethyl-7-octen-4-one	154.133	676.2	170.131	12.387	C10H18O2	71547-63-2
(+)-beta-phellandrene	137.132	264.4	136.125	1.24	C10H16	6153-16-8
(+)-iridodial	152.097	83.3	168.115	6.897	C10H16O2	550-45-8
(+)-lariciresinol	405.156	301.4	360.157	0.78	C20H24O6	27003-73-2
(+)-limonene	154.159	637.6	136.125	0.772061	C10H16	68647-72-3
(+)-sesamin	353.101	413.7	354.11	5.541	C20H18O6	81602-22-4
(±)-2-hydroxy-2-phenylacetonitrile	178.05	128.9	133.053	3.172	C8H7NO	10020-96-9
(±)-furaneol	189.04	54.4	128.047	2.96435	C6H8O3	192466-95-8
(±)-metalaxyl	297.18	180.3	279.147	1.602	C15H21NO4	70630-17-0
(11r)-dihydroartemisinic aldehyde	203.179	494.2	220.183	0.409391	C15H24O	125184-93-2
(13e)-11a-hydroxy-9,15-dioxoprost-13-enoic acid	335.22	268.8	352.225	4.396	C20H32O5	22973-19-9
(1r,2r)-isocitric acid	383.045	47.9	192.027	5.031	C6H8O7	30810-51-6
(1s,2r,4r)-p-menth-8-ene-2,10-diol 2-glucoside	350.217	278.9	332.183	0.055	C16H28O7	402593-53-7
(20r)-ginsenoside rh2	606.442	573.2	622.444	12.172	C36H62O8	112246-15-8
(3s)-3,6-diaminohexanoate	129.102	567.4	146.106	0.513	C6H14N2O2	4299-56-3
(3s,3'r,5r,6r)-7',8'-didehydro-3,6-epoxy-5,6-dihydro-beta,beta-carotene-3',5-diol	583.365	574.5	582.407	1.802	C40H54O3	256505-52-9
(3s,4s,6r,7s)-1,10-bisaboladiene-3,4-diol	256.263	573.1	238.193	1.477	C15H26O2	129673-87-6
(3s,6e,10e)-1,6,10,14-phytatetraen-3-ol	291.272	385	290.261	12.951	C20H34O	68931-30-6
(4s,8r)-8,9-dihydroxy-p-menth-1(6)-en-2-one	167.143	296.9	184.11	0.398	C10H16O3	402593-42-4
(e)-5-(4-methoxy-5-methyl-6-oxopyran-2-yl)-3-methylhex-4-enoic acid	249.112	263	266.115	0.117	C14H18O5	1083198-57-5
(e)-6,10-dimethyl-9-methylene-5-undecen-2-one	209.152	336.2	208.183	0.486	C14H24O	64854-44-0
(e)-methyl ester 3-phenyl-2-propenoic acid	180.102	84.5	162.068	1.11837	C10H10O2	1754-62-7
(r)-2,3-dihydroxy-isovalerate	115.039	53.8	134.058	10.123	C5H10O4	1756-18-9
(r)-2-benzylsuccinate	207.069	221.2	208.074	10.727	C11H12O4	21307-97-1
(r)-2-hydroxy-2h-1,4-benzoxazin-3(4h)-one	183.075	42.8	165.043	5.55301	C8H7NO3	23520-34-5
(r)-campholenic aldehyde	136.087	597.3	152.12	8.536	C10H16O	91819-58-8
(r)-carvone	151.112	366.4	150.104	3.07176	C10H14O	6485-40-1
(r)-cryptone	122.071	615.8	138.104	9.932	C9H14O	2158-61-4
(r)-mandelic acid	151.04	75.7	152.047	3.081	C8H8O3	611-71-2
(s)-10,16-dihydroxyhexadecanoic acid	289.237	358.7	288.23	2.156	C16H32O4	3233-90-7
(s)-2-methylbutanal	104.107	49.5	86.0732	2.751	C5H10O	96-17-3
(s)-2-propylpiperidine	111.043	263.9	127.136	7.102	C8H17N	10388-95-1
(s)-4',5,7-trihydroxy-6-prenylflavanone	339.2	558.1	340.131	8.97	C20H20O5	68236-13-5
(s)-carvone	151.112	397.4	150.104	1.56057	C10H14O	2244-16-8
(s)-isowillardiine	156.076	607.9	199.059	0.321508	C7H9N3O4	21381-33-9
(s)-laudanosine	341.174	432.9	357.194	2.71305	C21H27NO4	20412-65-1
(s)-nerolidol 3-o-[a-l-rhamnopyranosyl-(1->4)-a-l-rhamnopyranosyl-(1->6)-b-d-glucopyranoside]	694.408	426.9	676.367	10.35	C33H56O14	130466-33-0
(s)-p-mentha-1,8-dien-10-yl acetate	212.128	119.6	194.131	1.344	C12H18O2	15111-97-4
(s)-propane-1,2-diol	153.113	645.5	76.0524	2.41639	C3H8O2	57-55-6
(s)-scoulerine	328.159	121.9	327.147	14.545	C19H21NO4	6451-72-5
(s)-ureidoglycolic acid	173.129	85.9	134.033	10.437	C3H6N2O4	10346-27-7
(z)-3-octen-1-ol	112.088	566.6	128.12	5.011	C8H16O	20125-84-2
(z)-4-(1-propenyl)phenol	195.066	229.7	134.073	0.920611	C9H10O	85960-81-2
(z,z)-2-methyl-5-(8,11,14-pentadecatrienyl)-1,3-benzenediol	346.131	260.5	328.24	0.315	C22H32O2	50423-15-9
[s-[r*,s*-(e)]]-2-methyl-6-(4-methyl-2-oxo-3-cyclohexen-1-yl)-2-heptenal	257.15	187.6	234.162	5.802	C15H22O2	81053-37-4
1-(4-hydroxyphenyl)-3-[(2r,3r,4s,5s,6r)-3,4,5-trihydroxy-6-(hydroxymethyl)oxan-2-yl]oxypropan-1-one	327.108	55.3	328.116	0.72	C15H20O8	53170-92-6
1,2-benzoquinone	126.054	54.7	108.021	4.3935	C6H4O2	20526-43-6
1,2-benzoquinone monoimine	215.082	201.7	107.037	0.002	C6H5NO	4377-76-8
1,2-dibutyrin	250.165	89.5	232.131	1.62924	C11H20O5	24814-35-5
1,2-epoxy-p-menth-8-ene	197.118	260.2	152.12	1.584	C10H16O	1195-92-2
1,3,5-trihydroxybenzene	125.023	49.9	126.032	12.127	C6H6O3	108-73-6
1,3,5-trimethoxybenzene	337.161	52.2	168.079	9.95613	C9H12O3	621-23-8
1,3,7-trimethyluric acid	167.093	646	210.075	0.398461	C8H10N4O3	5415-44-1
1,3-dihydro-(2h)-indol-2-one	194.045	228.3	133.053	3.5032	C8H7NO	59-48-3
1,3-dihydroxy-n-methylacridone	224.071	303.9	241.074	0.450841	C14H11NO3	28333-02-0
1,3-dimethyluric acid	195.029	689.3	196.06	2.54	C7H8N4O3	1173019-16-3
1,4,6-heptatrien-3-one, 5-hydroxy-1,7-bis(4-hydroxyphenyl)-	292.082	76.6	308.105	12.6027	C19H16O4	52328-96-8
1,4-dihydroxynaphthalene	178.109	640.3	160.052	7.969	C10H8O2	571-60-8
1,4-dioxacyclohexadecane-5,16-dione	279.159	251.6	256.167	9.059	C14H24O4	54982-83-1
1,4-naphthoquinone	176.071	116.4	158.037	5.09441	C10H6O2	130-15-4
1,5-diazabicyclo[4.3.0]nonane	127.123	632.4	126.116	1.03191	C7H14N2	57672-23-8
1,6-digalloyl-beta-d-glucopyranose	483.077	195.3	484.085	1.088	C20H20O14	23363-08-8
1,7-dimethyluric acid	180.124	667	196.06	14.709	C7H8N4O3	33868-03-0
10alpha-4,5-seco-11-eudesmene-4,5-dione	219.174	488.9	236.178	0.601	C15H24O2	210106-14-2
10beta-hydroxytaxa-4(20),11-dien-5alpha-yl acetate	328.222	309	346.251	14.149	C22H34O3	337515-55-6
10-deoxymethynolide	277.181	390.6	296.199	0.334	C17H28O4	81644-19-1
10-hydroxydecanoic acid	187.006	236.1	188.141	2.954	C10H20O3	1679-53-4
10-hydroxydihydrosanguinarine	388.196	239.4	349.095	8.57963	C20H15NO5	131984-76-4
11z-eicosenoic acid	309.28	677.1	310.287	0.932	C20H38O2	5561-99-9
12,13-epome	280.139	86.8	296.235	14.253	C18H32O3	32381-42-3
12-hydroxychelirubine	362.107	72.3	379.106	12.721	C21H17NO6	131984-77-5
12-ketodeoxycholic acid	373.274	392	390.277	0.285	C24H38O4	5130-29-0
12-oxo-2,3-dinor-10,15-phytodienoic acid	265.144	306	264.173	2.156	C16H24O3	197247-23-7
12-oxo-pda	337.206	453.9	292.204	12.938	C18H28O3	85551-10-6
13(s)-hydroperoxylinolenic acid	309.207	347.2	310.214	1.224	C18H30O4	67597-26-6
13031-04-4	112.051	615.3	128.047	9.6226	C6H8O3	13031-04-4
13-apo-beta-carotenone	281.186	100.7	258.198	6.66926	C18H26O	17974-57-1
13-hode	297.242	431.7	296.235	0.029	C18H32O3	10219-69-9
13-l-hydroperoxylinoleic acid	313.238	381.8	312.23	1.202	C18H32O4	33964-75-9
13-oxoode	295.227	500	294.219	0.815	C18H30O3	54739-30-9
14,15-dihetre	356.28	397.4	338.246	0.219	C20H34O4	192461-94-2
15,16-dihydrobiliverdin	583.256	616.3	584.263	0.18	C33H36N4O6	137429-14-2
16-deethylindanomycin	931.633	352.1	465.288	7.707	C29H39NO4	117615-33-5
16-hydroxyhexadecanoic acid	271.228	440.7	272.235	0.532	C16H32O3	506-13-8
18-hydroxyoleic acid	279.233	575.1	298.251	0.143	C18H34O3	24753-52-4
19(s)-hete	321.243	360.5	320.235	2.463	C20H32O3	115461-40-0
1-aminocyclopropane-1-carboxylate	102.055	395.2	101.048	3.40384	C4H7NO2	22059-21-8
1-aminoethylphosphonate	124.006	685.7	125.024	8.764	C2H8NO3P	66068-76-6
1-chlorobenzotriazole	152.071	192.6	153.009	5.249	C6H4ClN3	21050-95-3
1-dehydroxy-23-deoxojessic acid	515.336	501	470.376	3.872	C31H50O3	149252-87-9
1-deoxy-d-xylulose	152.144	594.7	134.058	2.17	C5H10O4	1380080-16-9
1-deoxy-d-xylulose 5-phosphate	253.118	121.6	214.024	14.973	C5H11O7P	190079-18-6
1d-myo-inositol 4-phosphate(2-)	303.01	178.2	258.014	6.50862	C6H11O9P-2	46495-39-0
1-hydroxy-2-naphthoic acid	206.081	76.6	188.047	1.13	C11H8O3	86-48-6
1-hydroxylimonen-2-one	152.118	605.4	168.115	12.227	C10H16O2	24047-73-2
1-isothiocyanato-8-(methylthio)octane	240.086	89	217.096	5.389	C10H19NS2	4430-41-5
1-kestose	549.165	50.4	504.169	3.698	C18H32O16	12505-31-6
1-methoxy-4-(2-propenyl)benzene	149.095	256.3	148.089	0.0897401	C10H12O	77525-18-9
1-methoxy-4-methylbenzene	123.044	183.3	122.073	2.812	C8H10O	104-93-8
1-methylhistamine	124.039	147.4	125.095	8.866	C6H11N3	501-75-7
1-methylnicotinamide	138.055	52.1	137.071	1.83	[C7H9N2O]+	3106-60-3
1-methylpyrrolinium	169.17	240	84.0813	0.494059	C5H10N1+	16032-02-3
1-methyltryptophan	217.05	296.2	218.106	2.44	C12H14N2O2	21339-55-9
1-naphthol	289.126	366.2	144.058	12.4513	C10H8O	50356-21-3
1-naphthylamine	144.081	213.2	143.073	0.89	C10H9N	78832-53-8
1-nonene	144.138	38	126.141	4.751	C9H18	68855-57-2
1-o-sinapoyl-beta-d-glucose	404.157	185.5	386.121	4.41259	C17H22O10	78185-48-5
1-palmitoyl-dihydroxyacetone-phosphate	453.29	332.4	408.228	8.907	C19H37O7P	17378-38-0
1-penten-3-one	169.122	237.9	84.0575	0.591169	C5H8O	1629-58-9
1-phenyl-1,2-propanedione	166.086	272.7	148.052	2.72281	C9H8O2	579-07-7
1-pyrroline-2-carboxylic acid	131.081	607.6	113.048	1.538	C5H7NO2	2139-03-9
1-pyrroline-5-carboxylic acid	131.081	670.5	113.048	1.538	C5H7NO2	2906-39-0
1-tetradecene	152.995	37.5	196.219	1.716	C14H28	68855-58-3
2-(2-hydroxy-4-methylphenyl)-3-pentanone	193.157	491.9	192.115	6.127	C12H16O2	86843-15-4
2,1 dianhydride	342.138	51.1	324.106	4.289	C12H20O10	3568-49-8
2,3,4,6-tetrahydroxybenzophenone	247.06	211.3	246.053	0.394318	C13H10O5	26271-33-0
2,3,4-trihydroxybenzoic acid	153.019	99.3	170.022	6.966	C7H6O5	610-02-6
2,3-diphosphoglyceric acid	246.94	41.5	265.959	7.416	C3H8O10P2	14438-19-8
2,4,6-octatriynoic acid	155.045	192.1	132.021	9.239	C8H4O2	51193-80-7
2,4,6-trinitrotoluene	453.033	332.4	227.018	9.50576	C7H5N3O6	118-96-7
2,4-dichlorophenol	161.046	299.2	161.964	2.207	C6H4Cl2O	120-83-2
2,4-dihydroxy-2h-1,4-benzoxazin-3(4h)-one	138.055	69.4	181.038	1.1055	C8H7NO4	17359-54-5
2,4-dihydroxy-7-methoxy-2h-1,4-benzoxazin-3(4h)-one	421.087	234.2	211.048	4.19006	C9H9NO5	15893-52-4
2,4-dihydroxyacetophenone	151.039	228.3	152.047	9.702	C8H8O3	89-84-9
2,4-diisopropyl-5-methylphenol	149.133	534.6	192.151	0.872	C13H20O	40625-96-5
2,4-pentanedione	161.045	613.5	100.052	5.249	C5H8O2	123-54-6
2,5-diamino-6-(5-phospho-d-ribosylamino)pyrimidin-4(3h)-one	337.054	63.1	353.074	1.10967	C9H16N5O8P	73477-63-1
2',6'-dihydroxyacetophenone	151.039	299.7	152.047	7.716	C8H8O3	699-83-2
2,6-diisopropyl-3-methylphenol	193.086	399.1	192.151	0.95	C13H20O	28434-93-7
2,6-dimethoxyquinone	150.008	510	168.042	0.876	C8H8O4	26547-64-8
2,6-dimethylpyrazine	109.076	602.9	108.069	1.639	C6H8N2	108-50-9
2,6-di-tert-butylpyridine	192.065	195.1	191.167	5.294	C13H21N	585-48-8
2',7-dihydroxy-4',5'-dimethoxyisoflavone	315.086	311	314.079	1.62121	C17H14O6	21533-90-4
2,7-dihydroxycadalene	187.147	350.7	230.131	6.51478	C15H18O2	77401-25-3
24-methylenecycloartane-3,28-diol	440.406	498.5	456.397	10.5684	C31H52O2	149252-86-8
25-methyl-10-triacontanone	468.399	551.3	450.48	12.415	C31H62O	151454-16-9
2-acetyl-1-methylpyrrole	124.04	689.5	123.068	1.585	C7H9NO	932-16-1
2-amino-5-oxohexanoate	144.044	193.9	145.074	6.837	C6H11NO3	24438-52-6
2-amino-6-[(1r,2s)-1,2,3-trihydroxypropyl]-7,8-dihydro-3h-pteridin-4-one	278.087	69.4	255.097	2.98288	C9H13N5O4	1218-98-0
2-aminoacrylic acid	110.021	586.5	87.032	1.38428	C3H5NO2	28453-71-6
2-aminobenzimidazole	134.071	146.1	133.064	1.711	C7H7N3	162938-41-2
2-aminobenzoic acid	120.045	250.4	137.048	1.769	C7H7NO2	98072-80-1
2-aminomuconic acid	140.035	219.4	157.038	5.587	C6H7NO4	4548-99-6
2-butylfuran	142.159	179.6	124.089	0.57	C8H12O	4466-24-4
2-carboxyarabinitol 1-phosphate	294.061	78.7	276.025	5.58314	C6H13O10P	106777-19-9
2-cis,4-trans-xanthoxin	501.32	342	250.157	2.691	C15H22O3	8066-07-7
2-cyclohexen-1-one	114.091	200.3	96.0575	1.427	C6H8O	25512-62-3
2'-deoxyguanosine 5'-monophosphate	329.031	322.8	347.063	4.38567	C10H14N5O7P	52558-16-4
2-ethyl-3,(5 or 6)-dimethylpyrazine	137.107	680.5	136.1	0.872	C8H12N2	27043-05-6
2-ethylpyrazine	109.076	646.4	108.069	2.556	C6H8N2	13925-00-3
2-furanmethanol	143.034	52.9	98.0368	7.559	C5H6O2	25212-86-6
2-furoic acid	111.007	43.5	112.016	12.314	C5H4O3	26447-28-9
2-heptenoic acid	112.087	640	128.084	5.903	C7H12O2	10352-88-2
2-hexen-1-ol	118.12	51.6	100.089	1.99471	C6H12O	2305-21-7
2-hexenal	116.107	54.4	98.0732	2.70078	C6H10O	1335-39-3
2-hexyldecanoic acid	511.473	604.5	256.24	1.286	C16H32O2	25354-97-6
2-hydroxy-3,4,5-trimethyl-2-cyclopenten-1-one	124.087	530.1	140.084	12.585	C8H12O2	109682-87-3
2-hydroxy-4-(4-hydroxyphenyl)butanoic acid	195.03	55.4	196.074	1.515	C10H12O4	855223-57-3
2-hydroxy-4-quinolincarboxylic acid	188.035	102.9	189.043	3.269	C10H7NO3	84906-81-0
2-hydroxybenzalpyruvate	191.018	279.5	192.042	7.985	C10H8O4	145761-42-8
2-hydroxychalcone	449.219	247.5	224.084	2.134	C15H12O2	1214-47-7
2'-hydroxydaidzein	251.033	91.1	270.053	9.08081	C15H10O5	7678-85-5
2'-hydroxygenistein	287.053	345.2	286.048	6.662	C15H10O6	1156-78-1
2-hydroxyisoflavanone naringenin	306.12	114.8	288.063	4.119	C15H12O6	102056-04-2
2-hydroxyphenazine	195.051	689.3	196.064	2.173	C12H8N2O	4190-95-8
2-hydroxypseudobaptigenin	282.048	50.7	298.048	14.0842	C16H10O6	21495-84-1
2-indanone	155.049	294	132.058	0.855	C9H8O	615-13-4
2-isopropyl-3-oxosuccinate	173.045	4.5	174.053	3.725	C7H10O5	1245945-28-1
2-isopropylmalic acid	351.129	73.4	176.068	1.606	C7H12O5	49601-06-1
2-keto-glutaramic acid	126.019	688.1	145.038	8.449	C5H7NO4	18465-19-5
2-methoxy-4-vinylphenol	195.067	287.8	150.068	3.693	C9H10O2	31853-85-7
2-methoxy-9-phenyl-1h-phenalen-1-one	243.117	106.5	286.099	0.325687	C20H14O2	56252-05-2
2-methyl-3-hydroxy-5-formylpyridine-4-carboxylate	180.03	55.4	181.038	2.943	C8H7NO4	7442-76-4
2-methyl-5-(8-pentadecenyl)-1,3-benzenediol	355.261	392	332.272	0.461	C22H36O2	50423-13-7
2-methyl-5-isopropylhexa-2,5-dienoic acid	207.138	260.6	168.115	9.695	C10H16O2	65860-54-0
2-methylbenzoic acid	135.045	357.2	136.052	2.595	C8H8O2	25567-10-6
2-methylcholine	102.128	558.6	118.123	2.751	C6H16NO+	7562-87-0
2-methylcitric acid	224.128	277.3	206.043	2.297	C7H10O7	6061-96-7
2-methyleneglutaric acid	289.092	72.1	144.042	0.311	C6H8O4	3621-79-2
2-methylglutaric acid	145.05	53.9	146.058	7.098	C6H10O4	18069-17-5
2'-o-methylcajanone	437.194	430.5	436.189	4.015	C26H28O6	71765-79-2
2'-o-methylisoliquiritigenin	271.1	88.2	270.089	12.2434	C16H14O4	112408-67-0
2-oxo-4-hydroxy-4-carboxy-5-ureidoimidazoline	403.068	223.5	202.034	19.697	C5H6N4O5	1320343-65-4
2-oxo-5-methylthiopentanoic acid	207.03	74.5	162.035	13.363	C6H10O3S	107872-90-2
2-oxostearic acid	297.244	478	298.251	2.002	C18H34O3	80559-38-2
2-oxosuberate	377.146	88.6	188.068	4.198	C8H12O5	96406-05-2
2-phenylacetamide	153.102	191.6	135.068	1.072	C8H9NO	103-81-1
2-phenylethanol	121.029	248.7	122.073	5.793	C8H10O	19601-20-8
2-phenylethyl 3-methylbutanoate	207.139	366.6	206.131	3.142	C13H18O2	140-26-1
2-phenylethyl acetate	121.101	457.4	164.084	2.24292	C10H12O2	103-45-7
2-phenylpropionate	133.065	373.7	150.068	3.101	C9H10O2	2328-24-7
2-pyrocatechuic acid	111.02	471	154.027	2.311	C7H6O4	27138-57-4
2-tridecanone	259.191	354.3	198.198	0.282339	C13H26O	593-08-8
3-(2-methylpropylidene)-3alpha,4-dihydro-1(3h)-isobenzofuranone	147.117	457.1	190.099	0.538	C12H14O2	66983-88-8
3-(3,4-dihydroxyphenyl)lactic acid	397.162	367.8	198.053	10.952	C9H10O5	23028-17-3
3-(3,4-dimethoxyphenyl)-7-hydroxy-4h-chromen-4-one	316.117	199	298.084	1.72347	C17H14O5	24160-14-3
3-(4-hydroxy-3-methoxyphenyl)propanal	181.087	249.3	180.079	6.53487	C10H12O3	80638-48-8
3-(indol-3-yl)pyruvate	263.041	51.4	202.05	1.313	C11H8NO3-	35656-49-6
3-(isothiocyanatomethyl)-1h-indole	172.047	43.3	188.041	8.409	C10H8N2S	77012-75-0
3,3',4'5-tetrahydroxystilbene	305.067	94	244.074	0.242	C14H12O4	10083-24-6
3,3'-diindolylmethane	491.223	348.9	246.116	0.424206	C17H14N2	1968-05-4
3,4,5-trimethoxycinnamic acid	221.19	383.6	238.084	0.538	C12H14O5	90-50-6
3,4-dhpea-ea	439.124	255.3	378.131	2.003	C19H22O8	31773-95-2
3,4-dihydro-2h-1-benzopyran-2-one	166.086	88.1	148.052	0.314	C9H8O2	119-84-6
3,4-dihydroxybenzeneacetic acid	167.034	87.4	168.042	4.073	C8H8O4	102-32-9
3,4-dihydroxycyclohexanecarboxylic acid	159.066	80	160.074	2.381	C7H12O4	32746-99-9
3,4-dihydroxyflavone	253.05	394.9	254.058	1.698	C15H10O4	4143-64-0
3,4-dihydroxymandelic acid	183.031	217.7	184.037	3.85	C8H8O5	14883-87-5
3,4-dihydroxyphenylglycol	154.134	48.9	170.058	8.494	C8H10O4	28822-73-3
3,4-dihydroxyphenyllactic acid methyl ester	211.024	46.5	212.068	2.419	C10H12O5	906738-33-8
3,4-dimethoxybenzaldehyde	165.055	281.8	166.063	6.147	C9H10O3	120-14-9
3,4-dimethoxycinnamic acid	191.07	216.9	208.074	0.698	C11H12O4	1185241-38-6
3,4-di-o-caffeoylquinic acid	515.12	228.9	516.127	0.594	C25H24O12	14534-61-3
3,4-methylenedioxymethamphetamine	177.112	236.6	193.11	14.733	C11H15NO2	42542-10-9
3,4-pyridinediol	221.056	145.6	111.032	2.16044	C5H5NO2	10182-48-6
3,5,5-trimethyl-2-cyclohexen-1-one	121.102	309.2	138.104	6.021	C9H14O	78-59-1
3,5_4-trihydroxycyclohexa-1,2-dione	159.029	72.3	160.037	6.259	C6H8O5	949461-91-0
3,5-cyclic imp	329.068	290.8	330.037	2.817	C10H11N4O7P	41092-64-2
3,5-dihydroxyanisole	158.081	82.2	140.047	0.207361	C7H8O3	2174-64-3
3,5-dimethoxyphenol	155.07	207.3	154.063	0.210098	C8H10O3	500-99-2
3,5-dimethoxytoluene	136.062	71.7	152.084	14.3509	C9H12O2	4179-19-5
3,7-dimethylquercetin	329.067	313.9	330.074	0.994	C17H14O7	2068-02-2
3-[(z)-heptadec-10-enyl]benzene-1,2-diol	345.084	271	346.287	10.213	C23H38O2	89838-23-3
3a-hydroxy-5b-pregnane-20-one	319.227	308.6	318.256	0.754	C21H34O2	110350-90-8
3-buten-2-one	141.091	319.1	70.0419	2.84654	C4H6O	25038-87-3
3-decenoic acid	154.061	682.4	170.131	0.645	C10H18O2	15469-77-9
3-dehydroecdysone	480.335	365.2	462.298	6.144	C27H42O6	39750-00-0
3-eicosyne	279.231	431.1	278.297	1.592	C20H38	61886-66-6
3-ethylphenol	123.045	348.5	122.073	6.063	C8H10O	620-17-7
3-fluorocatechol	146.154	650.6	128.027	0.233	C6H5FO2	363-52-0
3'-geranyl-2',4,4',6'-tetrahydroxychalcone	392.288	410.3	408.194	10.95	C25H28O5	189299-03-4
3-hexanone	145.086	142.8	100.089	6.29819	C6H12O	63072-44-6
3-hexen-1-ol	145.086	174.4	100.089	6.298	C6H12O	928-96-1
3-hydroxy-1-(4-hydroxyphenyl)-1-propanone	165.018	51.9	166.063	5.037	C9H10O3	53170-93-7
3-hydroxy-2-methylpyridine	110.06	55.2	109.053	0.342	C6H7NO	1121-25-1
3-hydroxy-2-naphthoate	189.055	167	188.047	1.49	C11H8O3	92-70-6
3-hydroxy-2-oxoindole	167.082	53.1	149.048	0.01	C8H7NO2	61-71-2
3-hydroxy-4-methylanthranilate	166.049	225.3	167.058	8.816	C8H9NO3	552-14-7
3-hydroxy-5-methoxybiphenyl	261.077	278.9	200.084	1.36442	C13H12O2	55814-99-8
3-hydroxyanthranilic acid	152.035	76.2	153.043	5.359	C7H7NO3	548-93-6
3-hydroxybenzaldehyde	140.07	72.4	122.037	6.44693	C7H6O2	100-83-4
3-hydroxybenzoic acid	137.024	201.2	138.032	0.118	C7H6O3	25302-76-5
3-hydroxy-beta-ionone	247.242	524.8	208.146	7.982	C13H20O2	50281-38-4
3'-hydroxydaidzein	269.044	91	270.053	5.741	C15H10O5	485-63-2
3-hydroxydodecanedioic acid	245.139	168.1	246.147	0.978	C12H22O5	34574-69-1
3-hydroxy-p-mentha-1,8-dien-7-al	150.102	566.9	166.099	10.065	C10H14O2	182937-26-4
3-indoleacetaldoxime	158.056	71.9	174.079	7.955	C10H10N2O	2776-06-9
3-indoleacetonitrile	311.134	102.5	156.069	13.1352	C10H8N2	771-51-7
3-mercapto-3-methyl-1-butanol	241.128	74.8	120.061	3.90174	C5H12OS	34300-94-2
3-methyl-2-butenal	129.055	103.5	84.0575	3.219	C5H8O	107-86-8
3-methyl-5-pentyl-2-furanundecanoic acid	337.237	387.8	336.266	0.367	C21H36O3	57818-37-8
3-methylbutyl propanoate	127.112	298.7	144.115	2.871	C8H16O2	105-68-0
3-methylcatechol	142.086	112.9	124.052	3.887	C7H8O2	488-17-5
3-methylmuconolactone	137.023	72.4	156.042	7.41	C7H8O4	6307-98-8
3-methyltetradecane	230.248	383.7	212.25	1.43	C15H32	18435-22-8
3-methylxanthine	150.056	72.9	166.049	171.929	C6H6N4O2	1076-22-8
3-mga	647.375	418.1	646.372	5.491	C36H54O10	34096-83-8
3-nonen-2-one	158.153	392	140.12	5.273	C9H16O	14309-57-0
3-o-methylinosine	281.086	97.8	282.096	11.523	C11H14N4O5	75479-64-0
3-o-methylkaempferol	299.06	55.4	300.063	13.68	C16H12O6	1592-70-7
3-oxo-1,4,11(13)-eudesmatrien-12-oic acid	229.195	346.3	246.126	0.585	C15H18O3	135594-80-8
3-phenylcatechol	143.085	351.5	186.068	0.855574	C12H10O2	1133-63-7
3-phosphoglycerate	169.998	7.1	185.993	2.559	C3H7O7P	820-11-1
3-propylmalate	351.13	158.5	176.068	0.672	C7H12O5	20846-59-7
3-sulfinylpyruvic acid	196.976	40.9	151.978	2.279	C3H4O5S	88947-38-0
3tqg647uan	463.122	287.8	418.126	5.78634	C21H22O9	59122-93-9
4-(4-hydroxyphenyl)-2-butanone	225.077	235.8	164.084	0.638804	C10H12O2	5471-51-2
4,4-diapo-psi,psi-carotene-4-oic acid	448.315	352.3	430.287	12.692	C30H38O2	70240-65-2
4,5-dihydroxy-3-propylcyclopent-2-en-1-one	140.081	72.5	156.079	12.683	C8H12O3	149816-33-1
4,8,13-duratriene-1,3-diol	305.249	588.2	306.256	0.688029	C20H34O2	57605-80-8
4\\%27,7-dihydroxyflavone	253.051	298.6	254.058	1.859	C15H10O4	2196-14-7
4a-hydroxytetrahydrobiopterin	239.071	78.9	257.112	6.16362	C9H15N5O4	1379003-93-6
4-amino-2,6-dinitrotoluene	181.014	4.4	197.044	3.599	C7H7N3O4	153919-64-3
4-amino-5-hydroxymethyl-2-methylpyrimidine	184.072	68.3	139.075	3.59631	C6H9N3O	73-67-6
4-aminophenol	110.06	265.5	109.053	0.342	C6H7NO	123-30-8
4-butyl-gamma-butyrolactone	125.096	391.4	142.099	2.285	C8H14O2	104-50-7
4-coumaryl alcohol	149.06	324	150.068	6.035	C9H10O2	20649-40-5
4-demethyl-	423.212	222.8	384.121	14.528	C21H20O7	3590-93-0
4-dihydroboldenone	306.12	167.7	288.209	6.733	C19H28O2	10529-96-1
4-dmep	423.105	221.1	400.116	0.159062	C21H20O8	6559-91-7
4dx1w79z8y	463.085	289.2	480.09	4.09951	C21H20O13	548-75-4
4-ethylphenol	123.092	72.3	122.073	1.053	C8H10O	352431-18-6
4-guanidinobutanal	113.071	610.5	129.09	0.575	C5H11N3O	14049-14-0
4-hydroxy-2,4,6-trimethoxychalcone	313.036	267.9	314.115	1.998	C18H18O5	1632119-73-3
4-hydroxy-2,6,6-trimethyl-3-oxo-1,4-cyclohexadiene-1-carboxaldehyde	181.159	279	180.079	0.092	C10H12O3	35692-95-6
4-hydroxy-3-(16-methylheptadecyl)-2h-pyran-2-one	387.288	459.9	364.298	1.937	C23H40O3	203300-23-6
4-hydroxy-3-methoxybenzenemethanol	135.043	264.4	154.063	12.215	C8H10O3	498-00-0
4-hydroxy-4-methylglutamate	195.099	427.6	177.064	7.97021	C6H11NO5	18386-37-3
4-hydroxy-5-methyl-2-methylene-3(2h)-furanone	125.022	113.7	126.032	16.1265	C6H6O3	948557-12-8
4-hydroxy-6-pentylpyran-2-one	183.065	86.4	182.094	0.642	C10H14O3	81017-02-9
4-hydroxybenzaldehyde	140.07	262.4	122.037	3.5912	C7H6O2	123-08-0
4-hydroxybenzoic acid	137.024	143.3	138.032	1.578	C7H6O3	99-96-7
4-hydroxycinnamic acid	147.044	213.7	164.047	3.038	C9H8O3	7400-08-0
4-hydroxycoumarin	163.04	243.3	162.032	6.324	C9H6O3	22105-09-5
4-hydroxycyclohexylcarboxylic acid	189.076	55.1	144.079	2.347	C7H12O3	17419-81-7
4-hydroxylamino-2,6-dinitrotoluene	194.021	80.1	213.039	0.14318	C7H7N3O5	59283-75-9
4-hydroxymethylsalicylate	207.138	312.2	168.042	9.695	C8H8O4	106420-93-3
4-hydroxyphenyl-2-propionic acid	165.02	201.2	166.063	2.235	C9H10O3	938-96-5
4-hydroxyphenylacetaldehyde	137.06	395.6	136.052	0.0234941	C8H8O2	7339-87-9
4-hydroxyphenylacetaldoxime	196.06	125.8	151.063	10.3488	C8H9NO2	23745-82-6
4-hydroxyphenylethanol	137.06	81.3	138.068	6.563	C8H10O2	166164-76-7
4-hydroxyquinoline	144.044	294.4	145.053	6.837	C9H7NO	611-36-9
4-hydroxytamoxifen	371.196	282.7	387.22	11.435	C26H29NO2	65213-48-1
4-isopropylbenzoic acid	182.117	90.2	164.084	1.925	C10H12O2	536-66-3
4-methoxycinnamic acid	161.06	458.1	178.063	0.636	C10H10O3	943-89-5
4-methylbenzyl alcohol	121.028	314	122.073	12.403	C8H10O	31831-37-5
4-methylumbelliferone	175.039	191.6	176.047	6.658	C10H8O3	1569304-40-0
4-o-(indole-3-acetyl)-d-glucopyranose	360.105	49.4	337.116	1.297	C16H19NO7	19817-95-9
4-o-methylnorbelladine	255.103	359.6	273.136	0.152958	C16H19NO3	4579-60-6
4-oxo-5-phenylpentanoic acid	191.019	2.3	192.079	2.227	C11H12O3	3183-15-1
4-oxononanal	139.987	600.9	156.115	0.626	C9H16O2	74327-29-0
4-trimethylammoniobutanal	113.107	603.7	130.123	1.051	C7H16NO+	64595-66-0
5-(12-nonadecenyl)-1,3-benzenediol	392.315	411.4	374.318	2.052	C25H42O2	189562-06-9
5-(14-nonadecenyl)-1,3-benzenediol	357.28	457.1	374.318	2.824	C25H42O2	187523-39-3
5-(2-hydroxyethyl)-4-methylthiazole	144.048	87.7	143.04	0.98	C6H9NOS	860175-16-2
5-(8-pentadecenyl)-1,3-benzenediol	317.143	183.8	318.256	11.541	C21H34O2	22910-86-7
5,6-indolequinone-2-carboxylic acid	236.02	82.3	191.022	0.16702	C9H5NO4	827629-21-0
5,7-dihydroxyflavone	507.13	555.6	254.058	14.478	C15H10O4	480-40-0
5-acetylamino-6-formylamino-3-methyluracil	225.061	76.8	226.07	8.111	C8H10N4O4	85438-96-6
5-amino-4-imidazole carboxylate	111.117	241.5	127.038	3.423	C4H5N3O2	4919-04-4
5-amino-6-ribitylamino uracil	260.089	194.5	276.107	4.9713	C9H16N4O6	17014-74-3
5-aminopentanal	102.091	275.6	101.084	0.352822	C5H11NO	14049-15-1
5-aminopentanoate	118.086	489.2	117.079	0.414781	C5H11NO2	660-88-8
5a-pregnane-3,20-dione	377.235	612.9	316.24	4.67671	C21H32O2	566-65-4
5-caffeoylquinic acid	355.103	171.6	354.095	1.255	C16H18O9	906-33-2
5-carboxyvanillate	211.061	54.8	212.032	1.866	C9H8O6	2134-91-0
5-chlorobenzotriazole	152.034	206	153.009	9.306	C6H4ClN3	1185742-20-4
5-deoxy-5-fluoroadenosine	270.097	54.6	269.092	10.329	C10H12FN5O3	731-98-6
5-deoxystrigol	348.18	356.8	330.147	1.84278	C19H22O5	151716-18-6
5-ethyl-2,3-dimethylpyrazine	137.107	646.5	136.1	3.79	C8H12N2	15707-34-3
5-feruloylquinic acid	367.103	150	368.111	0.41	C17H20O9	40242-06-6
5-geranyloxy-7-methoxycoumarin	346.258	336.1	328.167	1.697	C20H24O4	14087-05-9
5-hydroxyconiferaldehyde	239.059	419.6	194.058	12.509	C10H10O4	266999-89-7
5-hydroxyferulic acid	193.05	314.5	210.053	2.94007	C10H10O5	110642-42-7
5-hydroxyindoleacetic acid	192.065	141.4	191.058	0.088	C10H9NO3	1321-73-9
5-hydroxyisourate	168.029	68.3	184.023	8.38652	C5H4N4O4	151359-24-9
5-hydroxymethyluracil	124.003	86.7	142.038	8.993	C5H6N2O3	4433-40-3
5-hydroxy-p-mentha-6,8-dien-2-one	150.101	645.9	166.099	0.49	C10H14O2	56423-48-4
5-methoxyindoleacetate	204.066	270.4	205.074	2.025	C11H11NO3	142396-09-6
5-methoxypodophyllotoxin	489.131	290.2	444.142	1.49033	C23H24O9	128443-52-7
5-methoxysalicylic acid	167.037	227.1	168.042	12.091	C8H8O4	2612-02-4
5-methylcytosine	124.039	689.3	125.059	8.866	C5H7N3O	130170-00-2
5'-methylthioadenosine	315.125	72.8	297.09	5.45364	C11H15N5O3S	2457-80-9
5-methylthioinosine	343.045	266.5	298.074	3.905	C11H14N4O4S	17298-58-7
5-methylthioribose	241.036	86.2	180.046	11.8065	C6H12O4S	624740-12-1
5-methylthioribose 1-phosphate	278.065	88.1	260.012	4.879	C6H13O7PS	68134-74-7
5-nitroanthranilate	200.165	222.8	182.033	0.508	C7H6N2O4	616-79-5
5-phenylresorcinol	247.061	204.2	186.068	0.0219383	C12H10O2	7028-41-3
6-(methylthio)hexyl glucosinolate	432.085	79.8	449.085	9.02456	C14H27NO9S3	74542-17-9
6,7-dimethyl-8-(1-d-ribityl)lumazine	310.108	86.4	326.123	3.617	C13H18N4O6	25351-45-5
60463-06-1	195.138	457.1	156.042	9.779	C7H8O4	60463-06-1
6a-hydroxyinermin	281.044	125.7	300.063	6.91629	C16H12O6	14602-93-8
6-benzylaminopurine	182.119	55.7	225.101	1.02691	C12H11N5	1214-39-7
6-chlorohydroxyquinol	205.071	50.4	159.993	4.188	C6H5ClO3	150097-90-8
6-deoxocastasterone	468.381	520.3	450.371	5.096	C28H50O4	87833-54-3
6-hydroxydaidzein	309.148	378.5	270.053	9.29142	C15H10O5	17817-31-1
6-hydroxymelatonin	231.113	228.9	248.116	0.874	C13H16N2O3	2208-41-5
6-hydroxymellein	178.109	603.9	194.058	14.599	C10H10O4	70901-60-9
6-hydroxymethyl-7,8-dihydropterin	218.066	60.4	195.076	5.30986	C7H9N5O2	3672-03-5
6-hydroxynicotinic acid	138.018	52.4	139.027	8.445	C6H5NO3	5006-66-6
6-ketoprostaglandin e1	369.226	368.4	368.22	3.124	C20H32O6	67786-53-2
6-lactoyltetrahydropterin	262.092	54.2	239.102	3.98524	C9H13N5O3	33405-80-0
6-methoxymellein	209.081	311.3	208.074	0.32705	C11H12O4	13410-15-6
6'-o-malonyldaidzin	483.089	195.9	502.111	8.23819	C24H22O12	124590-31-4
6'-o-malonylwistin	591.135	215.1	546.137	0.572086	C26H26O13	163310-44-9
6'-o-p-coumaroyltrifolin	593.151	240.9	594.137	0.989	C30H26O13	20316-62-5
6-phosphogluconic acid	275.02	232.9	276.025	9.613	C6H13O10P	921-62-0
6-phosphonoglucono-d-lactone	242.021	35.2	258.014	10.722	C6H11O9P	2641-81-8
6-sulfoquinovose	305.067	73.5	244.025	1.397	C6H12O8S	3458-06-8
7-aminomethyl-7-carbaguanine	161.044	633.5	179.081	4.849	C7H9N5O	69251-45-2
7-hydroxy-2,4,5-trimethoxyisoflavone	309.082	53.9	328.095	18.3052	C18H16O6	29096-94-4
7-ketodeoxycholic acid	451.27	312.2	406.272	1.138	C24H38O5	911-40-0
7-methylguanosine	297.244	521	298.115	2.002	C11H16N5O5+	20244-86-4
7-methylthioheptyl glucosinolate	445.07	324.1	463.1	7.61008	C15H29NO9S3	80667-67-0
7-methylxanthine	149.044	56.3	166.049	8.62172	C6H6N4O2	552-62-5
8(r)-hydroperoxylinoleic acid	295.227	332.7	312.23	0.479	C18H32O4	143343-95-7
8,13-abietadien-18-oic acid	303.232	412.9	302.225	0.183292	C20H30O2	1945-53-5
8,9-dihetre	356.28	413.1	338.246	0.5	C20H34O4	192461-96-4
8alpha-3-copaen-8-ol	221.189	494.8	220.183	2.63	C15H24O	58569-25-8
8-methylthiooctanaldoxime	188.035	72.8	189.119	3.269	C9H19NOS
8-oxogeranial	331.192	275.2	166.099	1.59309	C10H14O2	80054-40-6
8-prenylnaringenin	401.088	213.3	340.131	13.652	C20H20O5	53846-50-7
9-decenoic acid	154.133	615.8	170.131	11.089	C10H18O2	14436-32-9
9-fluorenone	179.058	173.8	180.058	2.283	C13H8O	486-25-9
9-hydroxygeraniol	169.123	312.2	170.131	5.3	C10H18O2	26488-97-1
9s-hpotre	293.21	476.4	310.214	3.784	C18H30O4	111004-08-1
9z-octadecenedioic acid	311.223	414.9	312.23	0.227	C18H32O4	20701-68-2
Aba-ge cpd	465.293	319.9	426.189	12.4128	C21H30O9	21414-42-6
Abietadiene	273.185	374.7	272.25	1.087	C20H32	35241-40-8
Abietic_acid	301.072	312.7	302.225	1.468	C20H30O2	514-10-3
Abscisic acid	263.129	234.3	264.136	1.613	C15H20O4	21293-29-8
Acetaminophen	152.072	55.2	151.063	6.564	C8H9NO2	8055-08-1
Aceteugenol	224.126	252.3	206.094	0.826	C12H14O3	93-28-7
Acetoacetic acid	101.023	5.5	102.032	11.049	C4H6O3	4387-93-3
Acetoin	133.014	3.3	88.0524	4.112	C4H8O2	51555-24-9
Acetol phosphate	135.97	554.2	154.003	5.26	C3H7O5P	926-43-2
Acetone cyanohydrin	171.113	180.4	85.0528	0.591305	C4H7NO	75-86-5
Acetyl phosphate(2-)	138.98	686.4	137.972	7.28003	C2H3O5P-2	19926-71-7
Acetylcholine	130.098	683.5	146.118	9.422	[C7H16NO2]+	14047-05-3
Acetylglycine	118.086	594.4	117.043	2.126	C4H7NO3	543-24-8
Acibenzolar	152.995	4.4	195.977	5.54385	C7H4N2OS2	126448-41-7
Acrolein	101.023	687.6	56.0262	12.0465	C3H4O	25068-14-8
Acrylic acid	117.018	687	72.0211	8.819	C3H4O2	25987-55-7
Adenine	118.053	51.6	135.054	11.822	C5H5N5	71660-30-5
Adenosine	312.094	88.6	267.097	3.055	C10H13N5O4	58-61-7
Adomet	379.124	233.1	398.137	12.421	C15H22N6O5S	91279-78-6
Adonirubin	537.417	534.3	580.392	9.9167	C40H52O3	4418-72-8
Adrenosterone	301.07	315.6	300.173	2.862	C19H24O3	911474-75-4
Aesculetin	196.06	85.4	178.027	0.341629	C9H6O4	91753-33-2
Aesculin	363.069	53.1	340.079	2.06765	C15H16O9	66778-17-4
Aflatoxin b1	311.056	397.1	312.063	0.936	C17H12O6	408530-29-0
Afzelechin	258.085	257	274.084	14.5527	C15H14O5	2545-00-8
Afzelin	477.106	269.8	432.106	5.564	C21H20O10	786711-07-7
Agnuside	465.141	207.2	466.147	1.444	C22H26O11	11027-63-7
Ajmaline	653.403	407.5	326.199	5.22131	C20H26N2O2	4360-12-7
Ajugose	973.333	308.3	990.327	9.24491	C36H62O31	512-72-1
Aklavin	614.223	304.1	569.226	2.261	C30H35NO10	66676-88-8
Alanine	134.046	60.8	89.0477	2.389	C3H7NO2	338-69-2
Albocycline	309.205	355.3	308.199	0.082	C18H28O4	25129-91-3
Alditol 6-phosphate	261.04	266.2	262.045	8.081	C6H15O9P	20479-58-7
Alizarin	239.033	77.5	240.042	9.122	C14H8O4	1322-60-7
Allantoin	142.05	156.9	158.044	10.3835	C4H6N4O3	5377-33-3
Allicin	323.028	46.9	162.017	1.13433	C6H10OS2	539-86-6
Allocholic acid	391.283	392	408.288	2.736	C24H40O5	2876-63-3
All-trans-retinoic acid	301.216	286.1	300.209	1.312	C20H28O2	97950-17-9
Aloin	463.12	256.5	418.126	9.241	C21H22O9	452311-56-7
Alpha,alpha-trehalose 6-phosphate(2-)	401.05	230.6	420.067	3.62004	C12H21O14P-2	4484-88-2
Alpha1-2 fucosidase	324.144	55.2	340.137	7.784	C13H24O10	37288-45-2
Alpha-allocryptopine	353.138	410.2	369.158	1.53543	C21H23NO5	24240-04-8 485-91-6
Alpha-bixin	455.213	591	394.214	11.3868	C25H30O4	6983-79-5
Alpha-curcumene	203.179	509	202.172	0.405454	C15H22	4176-17-4
Alpha-d-glucose	198.097	52.1	180.063	0.0536106	C6H12O6	492-62-6
Alpha-eudesmol	223.059	255.8	222.198	4.92	C15H26O	473-16-5
Alpha-humulene	265.181	401.3	204.188	0.0338633	C15H24	6753-98-6
Alpha-ketoisovaleric acid	115.075	80	116.047	9.983	C5H8O3	759-05-7
Alpha-lactose	360.149	68.8	342.116	2.587	C12H22O11	63-42-3
Alpha-methylene-gamma-butyrolactone	116.071	52.6	98.0368	6.005	C5H6O2	547-65-9
Alpha-sinensal	219.102	252.8	218.167	14.314	C15H22O	17909-77-2
Alpha-tocopherol	491.338	583.3	430.381	1.027	C29H50O2	18920-62-2
Alpha-tocotrienol	423.326	621.7	424.334	2.683	C29H44O2	58864-81-6
Aminocaproic acid	114.091	225.8	131.095	0.309	C6H13NO2	1319-82-0
Aminopyrrolnitrin	287.088	72.4	226.006	0.247	C10H8Cl2N2	16386-65-5
Amitriptyline	278.117	108.6	277.183	1.256	C20H23N	50-48-6
Amygdalin	456.151	225.9	457.158	0.818	C20H27NO11	29883-15-6
Androsterone	273.221	308.6	290.225	1.023	C19H30O2	53-41-8
Anethole	149.095	614.3	148.089	7.959	C10H12O	26795-32-4
Anhydroglycinol	255.065	243.3	254.058	0.0689232	C15H10O4	67685-22-7
Anisole	109.076	667.4	108.058	0.195	C7H8O	100-66-3
Anthricin	355.155	476.4	398.137	1.99175	C22H22O7	100348-38-7
Antiarol	229.071	81.3	184.074	2.003	C9H12O4	642-71-7
Apigenidin	273.096	83.5	255.066	7.85048	C15H11O4+	1151-98-0
Apigenin	271.169	342.2	270.053	0.544	C15H10O5	8002-66-2
Apigenin 7,4'-dimethyl ether	299.091	386.1	298.084	1.65776	C17H14O5	5128-44-9
Apiin	625.14	239.7	564.148	0.988	C26H28O14	26544-34-3
Aprobarbital	228.195	380.2	210.1	1.738	C10H14N2O3	77-02-1
Aquayamycin	504.181	307.2	486.153	10.043	C25H26O10	26055-63-0
Arachidic acid	311.296	610.3	312.303	0.201	C20H40O2	506-30-9
Arachidonic acid	303.233	566.9	304.24	1.844	C20H32O2	93444-49-6
Araliadiol	233.153	418.5	232.146	1.28	C15H20O2	1354638-93-9
Arbutin	290.123	54.6	272.09	0.083	C12H16O7	497-76-7
Arginine	158.082	124.8	174.112	5.916	C6H14N4O2	74-79-3
Arnebin-7	256.082	217.5	272.105	13.9839	C16H16O4	43043-74-9
Artemetin	449.11	214.5	388.116	1.26789	C20H20O8	479-90-3
Artemisinic alcohol	221.19	411.4	220.183	0.0821913	C15H24O	125184-95-4
Artemisinin	305.135	68.3	282.147	3.398	C15H22O5	119241-68-8
Ascopyrone p	287.079	113.1	144.042	2.657	C6H8O4	68732-99-0
Ascorbigen	344.184	223.7	305.09	10.9953	C15H15NO6	26676-89-1
Asparagine	115.05	603.1	132.053	1.728	C4H8N2O3	70-47-3
Asparagusic acid syn-s-oxide	150.14	84.5	165.976	3.958	C4H6O3S2	42258-87-7
Aspartate semialdehyde	140.034	72.3	117.043	14.1973	C4H7NO3	15106-57-7
Aspartylphenylalanine	261.152	293.4	280.106	8.773	C13H16N2O5	13433-09-5
Aspirin	179.035	687.2	180.042	2.125	C9H8O4	11126-35-5
Astragalin	447.096	268.9	448.101	5.411	C21H20O11	480-10-4
Atractylenolide iii	231.138	422.9	248.141	0.656	C15H20O3	73030-71-4
Atropine	307.206	246.4	289.168	13.964	C17H23NO3	16175-85-2
Aucubin	345.12	209.7	346.126	1.739	C15H22O9	479-98-1
Aurantiamide acetate	445.208	424.4	444.205	9.598	C27H28N2O4	56121-42-7
Autumnaline	357.169	408.4	373.189	0.953666	C21H27NO5	23068-65-7
Ayanin	301.106	377.8	344.09	2.142	C18H16O7	572-32-7
Azelaic acid	187.097	55.7	188.105	1.481	C9H16O4	123-99-9
Baeocystin	271.082	115.5	270.077	6.292	C11H15N2O4P	21420-58-6
Baicalein	269.045	339	270.053	1.281	C15H10O5	491-67-8
Baicalin	445.078	235.5	446.085	0.604	C21H18O11	31564-28-0
Bakuchiol	213.091	372.4	256.183	0.477	C18H24O	2197131-28-3
Bauerenyl acetate	469.33	488.8	468.397	2.384	C32H52O2	17020-04-1
Benzaldehyde	107.049	348.1	106.042	1.29866	C7H6O	10383-90-1
Benzoic acid	123.045	313.9	122.037	4.437	C7H6O2	65-85-0
Benzyl acetate	211.061	215.9	150.068	1.44707	C9H10O2	140-11-4
Benzyl alcohol	126.092	55.1	108.058	6.84245	C7H8O	185532-71-2
Benzyl benzoate	230.117	369.9	212.084	1.0891	C14H12O2	347840-01-1
Benzyl thiocyanate	188.128	72.3	149.03	1.75614	C8H7NS	3012-37-1
Benzylideneacetone	164.106	200.4	146.073	4.792	C10H10O	1896-62-4
Benzylsulfinylsulfanylmethylbenzene	261.041	449.7	262.049	0.486436	C14H14OS2	16302-98-0
Berberine	335.117	75	336.124	2.38609	[C20H18NO4]+	2086-83-1
Bergapten	173.058	47.4	216.042	12.7311	C12H8O4	484-20-8
Bergaptol	247.024	119.7	202.027	5.30792	C11H6O4	486-60-2
Beta1-chaconine	689.432	407.5	705.445	9.42628	C39H63NO10	472-51-5
Beta-cadinene	205.195	528	204.188	0.326	C15H24	523-47-7
Beta-citraurin	450.331	403.9	432.303	12.967	C30H40O2	650-69-1
Beta-cryptoxanthin	536.414	544.9	552.433	0.149101	C40H56O	472-70-8
Beta-d-3-ribofuranosyluric acid	299.077	55.8	300.071	0.544	C10H12N4O7	2124-54-1
Beta-d-galactose	179.053	118.5	180.063	6.751	C6H12O6	105430-43-1
Beta-d-glucopyranosyl-11-hydroxyjasmonic acid	389.269	366.4	388.173	0.714	C18H28O9	13283-31-3
Beta-glucogallin	331.066	55.4	332.074	2.317	C13H16O10	13405-60-2
Beta-ionol	177.127	568	194.167	0.654	C13H22O	22029-76-1
Beta-ionone	175.148	380.8	192.151	0.465776	C13H20O	85949-43-5
Betalamic acid	168.065	55.2	211.048	3.07512	C9H9NO5	18766-66-0
Betanidin	387.079	47.4	388.091	12.6206	C18H16N2O8	2181-76-2
Beta-peltatin	432.164	72.3	414.131	2.74576	C22H22O8	518-29-6
Beta-peltatin a methyl ether	412.131	196.5	428.147	8.64331	C23H24O8	23978-65-6
Beta-sinensal	437.341	382	218.167	0.483	C15H22O	60066-88-8
Beta-sitosterol	437.372	411.5	414.386	7.69528	C29H50O	76772-70-8
Beta-stylopine methiodide	319.046	223.5	338.139	3.741	C20H20NO4+	90457-61-7
Betulinic acid	501.358	578.1	456.36	1.854	C30H48O3	472-15-1
Bicuculline	368.119	81.7	367.106	14.239	C20H17NO6	485-49-4
Bilirubin	583.256	634.6	584.263	0.18	C33H36N4O6	635-65-4
Biochanin a	302.103	265.1	284.068	1.339	C16H12O5	491-80-5
Biochanin a 7-(6-malonylglucoside)	489.136	288	532.122	5.585	C25H24O13	34232-17-2
Bisdechlorogeodin	329.066	341.4	330.074	1.437	C17H14O7	59092-96-5
Bisnoryangonin	275.056	688.7	230.058	0.692295	C13H10O4	13709-27-8
Bisoprolol	364.321	593.3	325.225	5.072	C18H31NO4	104344-23-2
Bisphenol s	249.149	297.4	250.03	3.25	C12H10O4S	25641-61-6
Bracteatin	303.23	317.5	302.043	6.083	C15H10O7	3260-50-2
Brassinolide	498.378	396.2	480.345	1.79827	C28H48O6	72962-43-7
Brassylic acid	243.161	202.9	244.167	1.341	C13H24O4	505-52-2
Bursehernin	415.14	281.8	370.142	0.157104	C21H22O6	40456-51-7
Butabarbital	211.061	160.8	212.116	0.503	C10H16N2O3	97164-73-3
Butanal	133.013	689.3	72.0575	7.119	C4H8O	27789-14-6
Butanone	133.05	689.3	72.0575	6.993	C4H8O	78-93-3
Butein	271.062	337.2	272.068	2.605	C15H12O5	21849-70-7
Butyl benzoate	239.092	85.2	178.099	1.64363	C11H14O2	136-60-7
Butyl formate	101.023	52.4	102.068	14.018	C5H10O2	592-84-7
Butyl propionate	175.06	51.8	130.099	9.68	C7H14O2	590-01-2
C20h28o5_gibbane-1,10-dicarboxylic acid, 2-hydroxy-1,4a-dimethyl-8-methylene-, (1alpha,2beta,4aalpha,4bbeta,10beta)	347.041	205.4	348.194	4.258	C20H28O5	4955-22-0
Caffeic acid	163.04	212.5	180.042	6.942	C9H8O4	331-39-5
Caffeine	195.088	682.1	194.08	0.264393	C8H10N4O2	95789-13-2
Caffeoylmalic acid	295.046	689.3	296.053	1.90214	C13H12O8	149197-97-7
Calycosin	285.075	357.4	284.068	0.865	C16H12O5	20575-57-9
Calystegin a3	182.081	71.9	159.09	10.1082	C7H13NO3	131580-36-4
Camalexin	218.077	51.1	200.041	11.7288	C11H8N2S	135531-86-1
Campesterol	357.169	466.3	400.37	0.677	C28H48O	474-62-4
Camphor	135.118	279.1	152.12	6.513	C10H16O	8008-51-3
Camptothecin	329.093	245.1	348.111	0.486731	C20H16N2O4	7689-03-4
Canadine	323.124	202.7	339.147	11.3827	C20H21NO4	5096-57-1
Canarione	271.062	367.7	272.032	2.605	C14H8O6	62681-86-1
Canavaninosuccinate	583.196	428.7	292.102	1.2222	C9H16N4O7	56073-32-6
Canthaxanthin	563.392	533.6	564.397	4.20173	C40H52O2	514-78-3
Capillene	111.02	685.6	154.078	2.311	C12H10	520-74-1
Caproic acid	115.039	687	116.084	9.261	C6H12O2	70248-25-8
Capsaicin	328.19	334.2	305.199	6.08214	C18H27NO3	1217899-52-9
Capsiconiate	316.212	221.6	332.199	12.522	C20H28O4	946572-73-2
Captopril	256.176	163.8	217.077	2.688	C9H15NO3S	62571-86-2
Carabron	231.138	470.4	248.141	1.507	C15H20O3	1748-81-8
Caramboxin	236.056	92.3	255.074	0.244	C11H13NO6	1531600-36-8
Caranine	272.128	243	271.121	0.417524	C16H17NO3	477-12-3
Carbamic acid	123.041	42.8	61.0164	4.6162	CH3NO2	463-77-4
Carfentrazone-ethyl	412.045	229.8	411.036	2.176	C15H14Cl2F3N3O3	128639-02-1
Carlactone	325.18	291.3	302.188	7.05671	C19H26O3	1372138-86-7
Carnitine	144.101	54.2	161.105	4.85367	C7H15NO3	541-15-1
Carnosine	287.041	72.3	226.107	0.507	C9H14N4O3	305-84-0
Carpachromene	335.079	199.1	336.1	12.212	C20H16O5	57498-96-1
Carvedilol	405.177	309.9	406.189	12.022	C24H26N2O4	107741-96-8
Carviolin	299.132	366.7	300.063	11.782	C16H12O6	478-35-3
Castanin	299.091	336	298.084	0.989064	C17H14O5	550-79-8
Castasterone	487.341	291.7	464.35	2.71576	C28H48O5	80736-41-0
Casticin	331.118	376.6	374.1	0.274162	C19H18O8	479-91-4
Catechin	289.074	170.1	290.079	8.448	C15H14O6	100786-01-4
Catechol	149.133	515.5	110.037	12.935	C6H6O2	120-80-9
Catharanthine	319.181	295.2	336.184	1.62973	C21H24N2O2	2468-21-5
Cathinone	194.082	209.7	149.084	1.87127	C9H11NO	71031-15-7
Cepanone	228.232	520.8	210.162	0.088	C13H22O2	57877-72-2
Cephaeline	450.281	339.8	466.283	14.3893	C28H38N2O4	5483-17-0
Cerasidin	389.194	213.4	344.126	7.586	C19H20O6	64200-22-2
Cerulenin	206.118	119.6	223.121	1.705	C12H17NO3	17397-89-6
Chanoclavine	301.035	604.1	256.158	7.287	C16H20N2O	2390-99-0
Chavicol	179.071	387.6	134.073	4.82815	C9H10O	501-92-8
Cheilanthifoline	309.13	372.2	325.131	57.1643	C19H19NO4	483-44-3
Chelerythrine	331.118	257	348.124	8.11863	C21H18NO4+	34316-15-9
Chelirubine	319.118	308.6	362.103	8.42642	C21H16NO5+	18203-11-7
Chenodeoxycholic acid	783.576	399.8	392.293	2.822	C24H40O4	474-25-9
Chenodeoxycholic acid glycine conjugate	432.31	403.9	449.314	2.355	C26H43NO5	640-79-9
Chlorambucil	304.103	86.8	303.079	1.936	C14H19Cl2NO2	305-03-3
Chlorogenic acid	399.096	212.7	354.095	5.559	C16H18O9	202650-88-2
Chlorophyll b	888.482	474.1	906.515	1.98926	C55H70MgN4O6	519-62-0
Cholesterol	369.263	472.2	386.355	0.369	C27H46O	80356-14-5
Cholic acid	391.283	341	408.288	2.991	C24H40O5	10321-98-9
Choline	127.098	55.2	104.108	9.01588	[C5H14NO]+	62-49-7
Chorismate	183.065	271.9	226.048	3.374	C10H10O6	55508-12-8
Chrysophanol	507.108	276.4	254.058	2.04213	C15H10O4	481-74-3
Chrysophanol-9-anthrone	241.082	72.3	240.079	14.4485	C15H12O3	491-58-7
Chrysoplenol d	405.088	425.6	360.085	13.288	C18H16O8	14965-20-9
Ciceritol	475.205	225.3	518.185	4.1607	C19H34O16	88167-26-4
Cid 136955162	425.213	537.9	424.137	14.138	C20H24O10	138809-10-6
Cinncassiol d1	353.229	368.4	352.225	9.452	C20H32O5	77353-84-5
Ciprofloxacin	354.117	202.7	331.133	1.606	C17H18FN3O3	85721-33-1
Cis,cis-muconic acid	141.018	53.4	142.027	5.894	C6H6O4	1119-72-8
Cis-2-methylaconitate	169.086	71.7	188.032	4.803	C7H8O6	6061-93-4
Cis-hinokiresinol	313.109	297.7	252.115	2.42031	C17H16O2	185020-38-6
Cis-melilotoside	371.097	193.9	326.1	3.143	C15H18O8	2446-60-8
Cis-zeatin	220.107	226.8	219.112	9.455	C10H13N5O	32771-64-5
Cis-zeatin-7-n-glucoside	365.174	418.2	381.165	13.5217	C16H23N5O6	823188-69-8
Citalopram	369.162	586.3	324.164	0.234	C20H21FN2O	59729-33-8
Citraconic acid	129.018	42.5	130.027	11.868	C5H6O4	28259-97-4
Citramalic acid	193.034	66.4	148.037	7.643	C5H8O5	1030365-02-6 (ANHYDROUS)
Citreorosein	287.087	292.8	286.048	1.06	C15H10O6	481-73-2
Citric acid	191.019	72.4	192.027	2.227	C6H8O7	77-92-9
Citrinin	207.103	338.6	250.084	4.994	C13H14O5	518-75-2
Citropten	224.076	88.1	206.058	0.341	C11H10O4	487-06-9
Colchicine	381.133	421.5	399.168	4.339	C22H25NO6	30512-31-3
Columbamine	399.13	222.3	338.139	5.12259	C20H20NO4+	3621-36-1
Combretol	372.125	55.1	388.116	13.3062	C20H20O8	5084-19-5
Coniferaldehyde	239.059	536.5	178.063	12.509	C10H10O3	20649-42-7
Coniferin	403.126	230.7	342.131	2.53077	C16H22O8	124151-33-3
Coniferyl acetate	205.087	513.2	222.089	7.23682	C12H14O4	79440-81-6
Coniferyl alcohol	179.071	124	180.079	3.14836	C10H12O3	32811-40-8
Convolicine	334.165	181.7	333.158	0.924	C18H23NO5	72994-86-6
Coptisine	303.087	313.4	320.092	9.86459	C19H14NO4+	3486-66-6
Corniculatusin	331.083	170.7	332.053	10.964	C16H12O8	27500-34-1
Cortisol	346.185	255.8	362.209	14.849	C21H30O5	50-23-7
Corydalis l	359.197	197.8	341.163	0.208187	C20H23NO4	483-34-1
Corytuberine	328.154	347.5	327.147	0.996545	C19H21NO4	517-56-6
Costunolide	233.153	378.4	232.146	1.28	C15H20O2	553-21-9
Coumarin	207.03	3.1	146.037	1.43062	C9H6O2	103802-83-1
Crocetindial	314.215	263	296.178	11.6295	C20H24O2	502-70-5
Crustecdysone	498.34	394.4	480.309	14.413	C27H44O7	5289-74-7
Cryptochlorogenic acid	355.103	211.3	354.095	1.537	C16H18O9	905-99-7
Curcumin	352.103	212.5	368.126	11.6711	C21H20O6	94875-80-6
Cyclo(leu-phe)	261.16	309.2	260.152	0.971	C15H20N2O2	7280-77-5
Cyclo(l-leucyl-l-leucyl)	244.19	344.6	226.168	3.324	C12H22N2O2	952-45-4
Cyclo(l-prolyl-l-valyl)	197.118	226.4	196.121	1.446	C10H16N2O2	2854-40-2
Cyclo-dopa 5-o-glucoside	339.072	72.4	357.106	0.439	C15H19NO9	71242-23-4
Cycloeucalenone	408.375	601.5	424.37	0.411	C30H48O	1255-12-5
Cyclohexanol	118.123	562.2	100.089	0.302	C6H12O	108-93-0
Cyclohexyl acetate	126.102	566.9	142.099	13.567	C8H14O2	622-45-7
Cyclopropanamine	115.123	670.5	57.0578	0.271	C3H7N	153557-95-0
Cysteineglutathione disulfide	471.086	57.4	426.088	0.859	C13H22N4O8S2	13081-14-6
Cytidine	261.116	72.3	243.086	12.4168	C9H13N3O5	65-46-3
Cytosine	112.05	682.9	111.043	0.325033	C4H5N3O	71-30-7
Daidzein	255.065	300	254.058	1.891	C15H10O4	486-66-8
Daidzin	415.104	242.8	416.111	0.601	C21H20O9	552-66-9
Dalbergioidin	245.081	291.1	288.063	0.129019	C15H12O6	30368-42-4
Dalcochinin	393.131	245.7	412.152	7.76835	C23H24O7	226998-47-6
Danshen extract	261.095	359.1	278.094	14.934	C18H14O3	67656-29-5
Danthron	239.071	86.6	240.042	1.103	C14H8O4	117-10-2
Daphnetin	177.018	224.7	178.027	8.65	C9H6O4	486-35-1
D-arabitol	151.06	52.3	152.068	6.579	C5H12O5	488-82-4
Daunorubicin	511.186	305.2	527.179	4.159	C27H29NO10	20830-81-3
Db-042973	306.097	85.6	288.063	0.361389	C15H12O6	14917-41-0,73692-51-0
Deacetylcolchicine	375.192	461.7	357.158	0.159332	C20H23NO5	3476-50-4
Deethylterbutryne	214.108	114.1	213.105	4.283	C8H15N5S	30125-65-6
Dehydroabietic acid	299.201	521	300.209	1.813	C20H28O2	1740-19-8
Dehydroascorbic acid	173.008	55.4	174.016	3.822	C6H6O6	490-83-5
Dehydroferreirin	299.056	350.7	300.063	0.974	C16H12O6	32884-35-8
Dehydrolithocholic acid	358.29	398.4	374.282	10.561	C24H38O3	1553-56-6
Dehydrosqualene	426.315	398.7	408.376	0.433	C30H48	11051-27-7
Delphinidin	287.032	336.8	303.05	3.12502	[C15H11O7]+	13270-61-6
Delphinidin 3,5-diglucoside	611.153	245.8	627.156	2.366	C27H31O17+	17670-06-3
Delphinidin 3-glucoside	504.207	308.7	465.103	12.003	[C21H21O12]+	50986-17-9
Delphinidin 3-rutinoside	595.173	258.8	611.161	12.3678	[C27H31O16]+	15674-58-5
Delta8,14-sterol	394.354	573.7	410.355	12.8895	C29H46O	74635-33-9
Delta-tocotrienol	380.278	558.3	396.303	14.3091	C27H40O2	25612-59-3
Demethoxycurcumin	339.107	233	338.115	1.885	C20H18O5	33171-16-3
Demethylmedicarpin	255.233	604.1	256.074	1.799	C15H12O4	61135-91-9
Demethylphylloquinone	437.341	367.3	436.334	0.254	C30H44O2	34625-86-0
Deoxyadenosine	234.097	51.1	251.102	6.17786	C10H13N5O3	663188-78-1
Deoxycholic acid	785.596	398.5	392.293	4.246	C24H40O4	83-44-3
Deoxycholic acid glycine conjugate	450.32	403.9	449.314	3.294	C26H43NO5	360-65-6
Deoxycorticosterone	375.221	575.1	330.219	9.097	C21H30O3	149009-04-1
Deoxycytidine	453.177	296.6	227.091	6.11863	C9H13N3O4	207121-53-7
Deoxydihydro-artemisinin	267.161	275.8	268.167	1.595	C15H24O4	72807-92-2
Deoxyguanosine	251.1	72.3	267.097	2.733	C10H13N5O4	961-07-9
Deoxyribose 1-phosphate	213.017	53.4	214.024	1.231	C5H11O7P	17039-17-7
Deoxyuridine	212.055	70.9	228.075	0.728	C9H12N2O5	951-78-0
Desaminotyrosine	165.055	241.5	166.063	3.118	C9H10O3	501-97-3
Desulfoglucobrassicin	386.143	85.9	368.104	12.8776	C16H20N2O6S	43110-92-5
D-fructose	179.056	78.6	180.063	1.068	C6H12O6	53188-23-1
D-fucose	225.061	95.1	164.068	3.949	C6H12O5	6189-71-5
D-Glucosamine	161.043	100.1	179.079	2.835	C6H13NO5	3416-24-8
D-glucuronic acid	212.075	52.6	194.043	9.31946	C6H10O7	72121-88-1
D-glucurono-6,3-lactone	175.024	51.4	176.032	4.63	C6H8O6	32449-92-6
Dgmg 18_3	721.375	424.4	676.367	13.043	C33H56O14	145937-22-0
Dhurrin	294.096	73.4	311.1	1.04938	C14H17NO7	499-20-7
Diallyl trisulfide	195.994	686.5	177.994	4.287	C6H10S3	2050-87-5
Dicumarol	337.075	70.9	336.063	11.684	C19H12O6	66-76-2
Digoxigenin	373.274	341	390.241	0.519	C23H34O5	1672-46-4
Dihydro-3-hydroxy-4,4-dimethyl- 2(3h)-furanone	191.054	72.3	130.063	1.52008	C6H10O3	52126-90-6
Dihydroalbocycline	333.206	282.5	310.214	5.946	C18H30O4	67003-69-4
Dihydrochelerythrine	330.11	246.3	349.131	10.784	C21H19NO4	6880-91-7
Dihydrochelirubine	364.119	264.3	363.111	3.99973	C21H17NO5	28342-26-9
Dihydroconiferyl alcohol	166.097	655.5	182.094	9.186	C10H14O3	2305-13-7
Dihydrojasmone	150.101	620.7	166.136	0.49	C11H18O	1128-08-1
Dihydrolipoamide	190.071	72.8	207.075	4.538	C8H17NOS2	3884-47-7
Dihydromacarpine	394.132	72.3	393.121	8.60671	C22H19NO6	77785-12-7
Dihydroneopterin phosphate	317.031	312.1	335.063	4.55167	C9H14N5O7P	19622-42-5
Dihydrophaseic acid	305.135	53.7	282.147	3.39817	C15H22O5	41756-77-8
Dihydropinosylvin	275.093	312.7	214.099	0.389033	C14H14O2	14531-52-3
Dihydrosanguinarine	317.101	346.4	333.1	9.90036	C20H15NO4	3606-45-9
Dihydrothymine	129.066	573.8	128.059	1.17165	C5H8N2O2	19140-80-8
Dihydrouracil	153.139	108.1	114.043	13.563	C4H6N2O2	181516-96-1
Dihydroxyacetone phosphate	169.014	241	169.998	2.64	C3H7O6P	57-04-5
Dihydrozeatin	222.135	121.9	221.128	0.137	C10H15N5O	23599-75-9
Diisobutyl phthalate	279.159	512.6	278.152	1.513	C16H22O4	84-69-5
Diketopiperazine	112.985	58.6	114.043	4.317	C4H6N2O2	106-57-0
Dimethyl 5-sulphoisophthalate	273.04	390.2	274.015	0.584	C10H10O7S	138-25-0
Dimethyl fumarate	145.049	145.5	144.042	4.366	C6H8O4	23055-10-9
Dimethyl malate	143.034	107.7	162.053	10.344	C6H10O5	617-55-0
Dimethyl selenide	149.06	227.9	109.963	5.50126	C2H6Se	593-79-3
Dimethylpropiothetin	133.012	310.9	134.04	13.128	C5H10O2S	7314-30-9
Dimethylurea	111.077	596.7	88.0637	9.281	C3H8N2O	96-31-1
Diosmetin	299.056	315.6	300.063	0.974	C16H12O6	520-34-3
Diphyllin	364.099	48.5	380.09	13.3617	C21H16O7	22055-22-7
Diplopterol	412.377	463.9	428.402	13.3897	C30H52O	1721-59-1
Dipropyl sulfide	141.05	42.8	118.082	12.135	C6H14S	111-47-7
Dipteryxin	313.073	413.7	314.079	3.009	C17H14O6	53948-01-9
Dl-arginine	173.104	68.8	174.112	2.854	C6H14N4O2	7200-25-1
D-leucic acid	131.071	81.3	132.079	3.538	C6H12O3	20312-37-2
Dl-mannitol	181.071	88.9	182.079	4.186	C6H14O6	85085-15-0
D-lombricine	288.106	89	270.073	2.233	C6H15N4O6P	79342-60-2
Dodecanoic acid	199.169	488.2	200.178	5.242	C12H24O2	203714-07-2
Dopamine	134.06	85.5	153.079	6.961	C8H11NO2	51-61-6
Dopamine quinone	150.055	93.5	151.063	6.32421	C8H9NO2	50673-96-6
Dopaxanthin	435.103	249.6	390.106	0.722539	C18H18N2O8	71199-31-0
D-pinitol	151.097	609.9	194.079	6.08336	C7H14O6	10284-63-6
D-sedoheptulose 7-phosphate	289.034	147.9	290.04	2.05658	C7H15O10P	89927-08-2
Dtxsid60975124	533.16	420.9	488.163	3.355	C14H29N6O11P	59719-49-2
D-xylonic acid	147.03	53.9	166.048	1.323	C5H10O6	17828-56-7
Echinatin	315.087	316.3	270.089	0.292046	C16H14O4	34221-41-5
Eicosapentaenoic acid	303.05	271.5	302.225	0.09	C20H30O2	25377-48-4
Ellagic acid	300.999	461.7	302.006	0.694	C14H6O8	122328-15-8
Emodin	269.046	429.2	270.053	0.166	C15H10O5	518-82-1
Emodinanthranol	255.069	570.4	256.074	9.10038	C15H12O4	491-60-1
Ensulizole	275.055	280.2	274.041	1.409	C13H10N2O3S	27503-81-7
Ent-16-kaurene	333.229	583.9	272.25	1.348	C20H32	20070-61-5
Ent-kaur-16-en-19-al	331.226	80.6	286.23	4.69945	C20H30O	14046-84-5
Ent-sandaracopimaradiene	273.262	410.5	272.25	14.039	C20H32	21738-16-9
Epinephrine	167.068	43.3	183.09	14.163	C9H13NO3	51028-73-0
Epsilon-caprolactone	113.06	71.7	114.068	9.726	C6H10O2	1219802-08-0
Erinapyrone c	185.045	72.9	186.053	2.943	C8H10O5	157207-53-9
Eriodictyol	333.063	244	288.063	3.93685	C15H12O6	4049-38-1
Eriodictyol-7-glucoside	451.123	263.6	450.116	1.07	C21H22O11	38965-51-4
Esculentic acid (diplazium)	533.346	395.9	488.35	3.674	C30H48O5	464-92-6
Estriol	287.055	296.8	288.173	4.559	C18H24O3	1306-04-3
Ethyl 4z-octenoate	154.134	577.2	170.131	10.44	C10H18O2	34495-71-1
Ethyl hydrogen sulfate	124.99	47.9	125.999	8.826	C2H6O4S	15066-87-2
Ethyl propionate	101.06	2	102.068	9.89097	C5H10O2	105-37-3
Ethyl trans-2-methyl-2-pentenoate	143.106	346.2	142.099	2.451	C8H14O2	58625-96-0
Ethylene glycol	123.027	689.3	62.0368	7.254	C2H6O2	107-21-1
Eucalyptol	137.132	426.4	154.136	3.422	C10H18O	8000-48-4
Eugenin	224.091	72.3	206.058	1.479	C11H10O4	480-34-2
Eugenol	209.081	94.1	164.084	3.964	C10H12O2	97-53-0
Evoxine	348.127	218.2	347.137	12.557	C18H21NO6	522-11-2
Fa 10_1	188.091	316.6	170.131	2.294	C10H18O2	57030-77-0
Fa 12_3;o2	209.118	324.2	226.12	1.367	C12H18O4	140631-27-2
Fa 18_0;o	299.26	559.2	300.266	2.492	C18H36O3	17773-37-4
Fa 18_1;o	279.233	605.8	298.251	0.215	C18H34O3	13980-07-9
Fa 18_2	559.473	575.1	280.24	0.64	C18H32O2	29106-32-9
Fa 18_2;o	297.242	516.7	296.235	1.711	C18H32O3	16833-56-0
Fa 18_3	277.217	545.1	278.225	0.03	C18H30O2	68424-45-3
Fa 18_3;o	293.212	465.9	294.219	1.387	C18H30O3	4179-44-6
Fa 18_3;o3	325.204	315.7	326.209	4.5	C18H30O5	221664-05-7
Fa 18_4	277.216	411.5	276.209	1.065	C18H28O2	20290-75-9
Fa 18_4;o	293.212	336.1	292.204	3.376	C18H28O3	52591-16-9
Fa 20_1	328.285	536.4	310.287	1.198	C20H38O2	76261-96-6
Fa 20_5	301.217	539	302.225	0.636	C20H30O2	103753-43-1
Fa 20_5;o	319.227	288	318.219	0.44	C20H30O3	725246-18-4
Fa 20_5;o2	317.211	275.2	334.214	0.286	C20H30O4	136696-10-1
Fa 22_1	321.315	544	338.318	1.477	C22H42O2	112-86-7
Fa 6_1;o3	161.046	53.4	162.053	2.828	C6H10O5	18294-85-4
Fa 6_2;o5	191.019	42.5	192.027	5.368	C6H8O7	2595-33-7
Fa 7_3;o4	377.073	98.1	188.032	3.845	C7H8O6	13366-20-6
Fa 8_1	187.096	73.9	142.099	9.503	C8H14O2	72010-19-6
Fallacinol	299.224	512.4	300.063	2.771	C16H12O6	569-05-1
Farnesoic acid	237.185	421.8	236.178	0.408	C15H24O2	7548-13-2
Farnesol	283.188	319.1	222.198	12.6177	C15H26O	4602-84-0
Farrerol	299.096	487.6	300.1	11.06	C17H16O5	24211-30-1
Ferulate	239.059	485.8	194.058	12.091	C10H10O4	171876-65-6
Filifolide b	165.041	510.6	166.099	7.86	C10H14O2	50585-62-1
Fisetin	285.077	366	286.048	0.902	C15H10O6	528-48-3
Flavanomarein	449.11	257.1	450.116	1.492	C21H22O11	577-38-8
Floionolic acid	315.253	431.1	332.256	0.406	C18H36O5	17705-68-9
Fluoroacetaldehyde	123.027	101.1	62.0168	6.44102	C2H3FO	1544-46-3
Formononetin	269.08	370.1	268.074	1.232	C16H12O4	485-72-3
Formylaniline	104.049	42.8	121.053	0.263143	C7H7NO	529-23-7
Formylanthranilic acid	166.049	252.6	165.043	4.623	C8H7NO3	3342-77-6
Fraxetin	207.03	244.6	208.037	1.91	C10H8O5	574-84-5
Fraxidin	223.06	277.6	222.053	0.437	C11H10O5	525-21-3
Fraxin	369.082	210.3	370.09	1.67	C16H18O10	524-30-1
Fraxinellone	233.153	480.9	232.11	4.711	C14H16O3	28808-62-0
Fructose	198.097	68.8	180.063	0.0536106	C6H12O6	7660-25-5
Fructose 1-phosphate	259.098	271	260.03	2.018	C6H13O9P	15978-08-2
Fructose 6-phosphate	519.056	353.7	260.03	6.629	C6H13O9P	643-13-0
Ft-0776012	170.047	42.8	186.016	10.017	C7H6O6	28345-81-5
Fucose 1-phosphate	228.007	4.4	244.035	2.567	C6H13O8P	28553-11-9
Fumaric acid	115.002	72.8	116.011	14.625	C4H4O4	623158-97-4
Fusarindin	257.082	391.4	258.053	0.498	C14H10O5	20716-98-7
Fusidic acid	515.301	367.7	516.345	1.206	C31H48O6	6990-06-3
Fustin	287.053	312.7	288.063	11.875	C15H12O6	20725-03-5
G-418	480.266	355.3	496.274	0.77	C20H40N4O10	49863-47-0
Galactaric acid	209.03	43.5	210.038	3.299	C6H10O8	526-99-8
Galactitol	183.088	614.4	182.079	8.68	C6H14O6	2234851-14-8
Galactopinitol b	340.139	73.8	356.132	9.13796	C13H24O11	88199-72-8
Galactose 1-phosphate	241.012	3	260.03	2.173	C6H13O9P	2255-14-3
Galactosylglycerol	299.098	52.9	254.1	0.556	C9H18O8	16232-91-0
Galantamine	288.156	55.6	287.152	13.5761	C17H21NO3	1008759-59-8
Gallic acid	169.012	96.6	170.022	6.19	C7H6O5	149-91-7
Gamma-glutamyl-beta-cyanoalanine	200.103	54.2	243.086	0.684	C9H13N3O5	16051-95-9
Gamma-glutamylleucine	243.134	228.9	260.137	0.109	C11H20N2O5	2566-39-4
Gamma-tocotrienol	411.329	457.1	410.318	7.44023	C28H42O2	14101-61-2
Ganoderic acid y	455.352	439.3	454.345	0.762	C30H46O3	86377-52-8
Gardenin b	342.085	302.1	358.105	3.72779	C19H18O7	2798-20-1
Gardenoside	449.135	74.5	404.132	12.115	C17H24O11	24512-62-7
Gdp-4-dehydro-6-deoxy-d-mannose	586.333	662.4	587.067	8.908	C16H23N5O15P2	18186-48-6
Geissoschizine	336.18	329.4	352.179	10.7675	C21H24N2O3	439-66-7
Geniposidic acid	357.118	227.9	374.121	0.273	C16H22O10	27741-01-1
Genkwanin	283.261	505.7	284.068	10.023	C16H12O5	437-64-9
Gentiopicrin	401.108	228.9	356.111	1.572	C16H20O9	20831-76-9
Gentisein	245.045	280.7	244.037	1.43557	C13H8O5	529-49-7
Gentisyl alcohol	124.051	612.9	140.047	8.692	C7H8O3	495-08-9
Geranyl 3-methylbutanoate	477.389	497.8	238.193	10.297	C15H26O2	109-20-6
Geranyl acetate	197.154	291.4	196.146	0.00801355	C12H20O2	33843-18-4
Geranyl benzoate	276.147	189.6	258.162	8.079	C17H22O2	94-48-4
Geranyl-pp	315.073	75	314.068	7.615	C10H20O7P2	763-10-0
Germacrene a acid	233.154	488.2	234.162	3.838	C15H22O2	347377-92-8
Gibberellin a1	332.134	130.4	348.157	11.4647	C19H24O6	545-97-1
Gibberellin a13	362.159	88.1	378.168	9.33548	C20H26O7	2922-24-9
Gibberellin a19	407.282	333	362.173	4.215	C20H26O6	6980-44-5
Gibberellin a20	313.135	347.7	332.162	8.06018	C19H24O5	19143-87-4
Gibberellin a3	329.138	323.7	346.142	0.174334	C19H22O6	77-06-5
Gibberellin a34	387.251	298.2	348.157	9.37846	C19H24O6	32630-92-5
Gibberellin a36	343.154	341.3	362.173	3.46253	C20H26O6	38076-57-2
Gibberellin a4	331.155	287.2	332.162	0.269	C19H24O5	468-44-0
Gibberellin a44	391.18	268	346.178	9.412	C20H26O5	36434-15-8
Gibberellin a44 diacid	403.283	428	364.189	7.51387	C20H28O6	88373-65-3
Gibberellin a5	369.244	353.3	330.147	0.724778	C19H22O5	561-56-8
Gibberellin a51	315.159	280	332.162	1.19565	C19H24O5	56978-14-4
Gibberellin a53	393.196	275.8	348.194	10.51	C20H28O5	51576-08-0
Gibberellin a6	391.132	346.6	346.142	3.74601	C19H22O6	19147-78-5
Gibberellin a8	363.146	246.3	364.152	2.426	C19H24O7	7044-72-6
Gibberellin a81	329.14	302.6	348.157	1.097	C19H24O6	103462-00-6
Gibberellin a8-catabolite	380.171	86	362.137	2.442	C19H22O7	78791-79-4
Gibberellin a97	387.176	305.2	364.189	3.87291	C20H28O6	128533-05-1
Gibberellin a98	423.168	216.9	362.173	5.55765	C20H26O6	95784-14-8
Gingerol	277.18	393.8	294.183	0.321019	C17H26O4	39886-76-5
Ginsenoside	829.484	346.6	784.497	14.189	C42H72O13	62025-49-4
Gluconic acid	177.039	67.2	196.058	8.24	C6H12O7	157663-13-3
Gluconolactone	223.046	50.4	178.048	1.074	C6H10O6	135820-79-0
Glucosamine 6-phosphate	260.055	203.3	259.046	7.77597	C6H14NO8P	55722-81-1
Glucose 6-phosphate	305.03	72.7	260.03	6.48664	C6H13O9P	299-31-0
Glutaric acid	155.07	186.3	132.042	10.57	C5H8O4	68937-69-9
Glutathione	289.049	196.5	307.084	4.41718	C10H17N3O6S	106272-20-2
Glyceollidin i	297.148	373.7	340.131	2.73743	C20H20O5	77979-21-6
Glyceollidin ii	401.121	228.3	340.131	8.939	C20H20O5	77979-22-7
Glyceollin i	295.133	348.5	338.115	0.895259	C20H18O5	66241-09-6
Glyceollin ii	337.094	107.7	338.115	1.82	C20H18O5	67314-98-1
Glyceollin iii	337.108	125.8	338.115	1.903	C20H18O5	61080-23-7
Glyceraldehyde	135.029	5.2	90.0317	5.896	C3H6O3	56-82-6
Glycerol tributanoate	285.169	349.6	302.173	1.54652	C15H26O6	60-01-5
Glycerophosphocholine	240.098	72.6	257.103	6.79065	C8H20NO6P	28319-77-9
Glycerophosphorylcholine	276.144	74	258.111	0.974	[C8H21NO6P]+	563-24-6
Glycinol	295.06	387.8	272.068	7.48695	C15H12O5	69393-95-9
Glycocholic acid	929.62	299.7	465.309	10.255	C26H43NO6	475-31-0
Glycohyodeoxycholic acid	472.304	403.9	449.314	0.577	C26H43NO5	13042-33-6
Glycoprotein-phospho-d-mannose	179.055	51.9	180.063	6.751	C6H12O6	26566-61-0
Glycycoumarin	367.119	397.7	368.126	1.074	C21H20O6	94805-82-0
Glycyl-glycine	131.045	50.1	132.053	7.733	C4H8N2O3	556-50-3
Glycyrrhetinic acid	471.348	520.3	470.34	2.402	C30H46O4	1449-05-4
Glycyrrhetol	455.353	661.2	456.36	0.547663	C30H48O3	14226-18-7
Glycyrrhizin	823.402	362.5	822.404	11.588	C42H62O16	1405-86-3
Gmelinol	359.185	463.9	402.168	0.253	C22H26O7	469-28-3
Gossypin	481.095	239.1	480.09	6.368	C21H20O13	652-78-8
Guaiacol	169.05	54.9	124.052	4.3205	C7H8O2	20189-11-1
Guanine	150.055	267.4	151.049	2.992	C5H5N5O	71660-36-1
Guanosine	565.178	210.3	283.092	1.33265	C10H13N5O5	118-00-3
Guanosine monophosphate	381.092	50.5	363.058	0.0598808	C10H14N5O8P	85-32-5
Guattegaumerine	595.287	399.2	596.289	8.659	C36H40N2O6	21446-35-5
Guibourtinidol-4alpha-ol	547.074	413.7	274.084	2.642	C15H14O5	38412-82-7
Haematommic acid	195.03	104.1	196.037	2.027	C9H8O5	479-25-4
Harmaline	198.091	272.3	214.111	0.833857	C13H14N2O	304-21-2
Harmalol	401.195	458.1	200.095	5.46572	C12H12N2O	525-57-5
Harmine	235.085	290.4	212.095	5.61966	C13H12N2O	122992-92-1
Harmol	397.164	330	198.079	4.51808	C12H10N2O	487-03-6
Hederagenin	471.343	500.3	472.355	0.985	C30H48O4	465-99-6
Hemigossypol	278.137	49.5	260.105	7.11528	C15H16O4	40817-07-0
Heptacosane	379.433	584.5	380.438	6.84921	C27H56	593-49-7
Hept-trans-2-en-1-yl acetate	139.988	500.8	156.115	9.281	C9H16O2	16939-73-4
Hesperidin	628.193	645.9	610.19	10.023	C28H34O15	520-26-3
Heteropeucenin, methyl ether	273.004	400.8	274.12	12.624	C16H18O4	26213-95-6
Hexaconazole	297.06	187.6	313.075	14.177	C14H17Cl2N3O	79983-71-4
Hexadecanedioic acid	309.207	311.6	286.214	10.936	C16H30O4	130348-90-2
Hexamethylquercetagetin	403.201	385.5	402.131	2.255	C21H22O8	1251-84-9
Hexanal	161.081	55.4	100.089	5.76592	C6H12O	861259-78-1
Homocarnosine	224.103	135.5	240.122	0.277	C10H16N4O3	3650-73-5
Homogentisic acid	186.076	127.9	168.042	1.17	C8H8O4	1216468-48-2
Homopterocarpin	283.264	671.1	284.105	0.844	C17H16O4	606-91-7
Homovanillic acid	139.098	672.4	182.058	10.203	C9H10O4	306-08-1
Hop ether	153.127	183.6	152.12	4.474	C10H16O	19901-95-2
Humulone	401.304	465.7	362.209	8.63292	C21H30O5	23510-81-8
Hydrocinnamic acid	107.086	279	150.068	1.658	C9H10O2	35845-62-6
Hydrogen selenide	121.029	513.2	81.9322	10.9199	H2Se	7783-07-5
Hydroquinone	109.028	222	110.037	10.1	C6H6O2	123-31-9
Hydroxyacetone	149.082	665.8	74.0368	5.15409	C3H6O2	116-09-6
Hydroxybenzoquinone	142.035	43.5	124.016	3.388	C6H4O3	2474-72-8
Hydroxycitral	151.112	433.5	168.115	3.077	C10H16O2	80054-37-1
Hydroxyhydroquinone	253.071	199.7	126.032	0.243	C6H6O3	533-73-3
Hydroxymatairesinol	373.092	397.7	374.137	1.84	C20H22O7	20268-71-7
Hydroxymethylphosphonate	111.019	56.4	111.993	9.908	CH5O4P	1192622-39-1
Hydroxyphenyllactic acid	183.086	52.1	182.058	3.882	C9H10O4	6482-98-0
Hydroxyvalerenic acid	249.15	260.7	250.157	1.968	C15H22O3	1619-16-5
Hygrine	124.112	593.6	141.115	0.246389	C8H15NO	45771-52-6
Hyodeoxycholic acid	785.598	457.1	392.293	7.428	C24H40O4	83-49-8
Hypericin	503.339	343.8	504.085	2.991	C30H16O8	1372719-41-9
Hyperxanthone e	346.198	239.8	328.095	10.329	C18H16O6	819860-76-9
Hypoglycin b	271.129	140.6	270.122	0.581937	C12H18N2O5	502-37-4
Imazapyr	262.118	194.1	261.111	1.573	C13H15N3O3	81334-34-1
Imidazole acetol-phosphate	204.03	370.8	220.025	10.305	C6H9N2O5P	99979-59-6
Imidazoleacetic acid	125.023	142.5	126.043	13.727	C5H6N2O2	645-65-8
Indan-1-ol	133.013	347.2	134.073	11.624	C9H10O	36643-74-0
Indican	276.088	226.5	295.106	0.576701	C14H17NO6	487-60-5
Indigo_dye	280.104	72.3	262.074	14.0998	C16H10N2O2	2001554-70-5
Indole	118.086	415.7	117.058	2.126	C8H7N	82451-55-6
Indole-3-acetylglutamic acid	288.108	52.1	304.106	8.86133	C15H16N2O5	192430-60-7
Indole-3-acetyl-phenylalanine	306.137	53.7	322.132	2.70395	C19H18N2O3	92519-27-2
Indole-3-carbinol	165.102	241.1	147.068	0.388728	C9H9NO	700-06-1
Indole-3-carboxaldehyde	146.059	196.2	145.053	5.05014	C9H7NO	487-89-8
Indole-3-methyl acetate	234.077	215.7	189.079	0.0932175	C11H11NO2	1912-33-0
Indole-5,6-quinone	128.997	58.6	147.032	8.53957	C8H5NO2	59719-88-9
Indoleacetaldehyde	204.066	382.1	159.068	1.53862	C10H9NO	2591-98-2
Indoleacetic acid	349.117	72.8	175.063	13.5356	C10H9NO2	1173020-21-7
Indoxyl	178.05	98.4	133.053	4.857	C8H7NO	69594-78-1
Inosine	313.079	458.7	268.081	0.415934	C10H12N4O5	58-63-9
Inosinic acid	393.045	46.9	348.047	0.248369	C10H13N4O8P	30918-54-8
Inulobiose	360.149	52.1	342.116	2.587	C12H22O11	470-58-6
Irisxanthone	435.095	280.7	436.101	3.032	C20H20O11	51419-56-8
Isoalantolactone	233.153	398.3	232.146	1.28	C15H20O2	107439-69-0
Isoavocadienofuran	230.202	381	246.198	3.002	C17H26O	34227-09-3
Isobornyl propionate	194.14	603.4	210.162	13.385	C13H22O2	78548-53-5
Isobutyronitrile	139.123	624.2	69.0578	0.942905	C4H7N	174736-88-0
Isochorismate	225.04	85.6	226.048	1.153	C10H10O6	22642-82-6
Isocitric acid	173.007	74.5	192.027	9.597	C6H8O7	6061-97-8
Isoelemicin	226.011	685.6	208.11	2.803	C12H16O3	5273-85-8
Isoetin	303.053	255.2	302.043	10.799	C15H10O7	1621-84-7
Isoeugenol	165.09	171.7	164.084	4.24992	C10H12O2	5932-68-3
Isoeugenyl acetate	267.088	72.3	206.094	2.217	C12H14O3	5912-87-8
Isoformononetin	291.062	370.2	268.074	0.947907	C16H12O4	486-63-5
Isohemiphloin	417.118	243.9	434.121	0.233	C21H22O10	3682-02-8
Isoliquiritigenin	257.081	242.7	256.074	1.433	C15H12O4	961-29-5
Isomasticadienonalic acid	469.328	440	468.324	6.858	C30H44O4	62499-11-0
Isomintlactone	167.07	449.5	166.099	4.593	C10H14O2	75684-66-1
Isomucronulatol	303.086	369	302.115	0.696	C17H18O5	64474-51-7
Isonicotinic acid	122.024	101.5	123.032	9.429	C6H5NO2	163751-04-0
Isoorientin 7-o-(6'-o-(e)-feruloyl)glucoside	447.095	233.7	448.101	3.398	C21H20O11	61383-35-5
Isopentenyl adenosine	358.149	84.9	335.159	2.04579	C15H21N5O4	7724-76-7
Isopimpinellin	227.035	309.3	246.053	0.351	C13H10O5	482-27-9
Isopiperitenol	153.127	279	152.12	1.208	C10H16O	491-05-4
Isoquercitrin	465.102	255.2	464.095	1.394	C21H20O12	21637-25-2
Isorhamnetin	315.052	348.9	316.058	2.146	C16H12O7	480-19-3
Isorhamnetin 3-galactoside	479.116	271.2	478.111	5.839	C22H22O12	6743-92-6
Isosakuranetin	287.091	341	286.084	3.12	C16H14O5	26207-61-4
Isoscopoletin	191.035	75.4	192.042	2.51462	C10H8O4	776-86-3
Isoshaftoside	565.153	232.3	564.148	3.141	C26H28O14	52012-29-0
Isovaline	118.086	609.7	117.079	2.126	C5H11NO2	3059-97-0
Jasmonic acid	211.133	331.3	210.126	0.778	C12H18O3	77026-92-7
Ji-20a	482.284	422.3	481.275	3.855	C19H39N5O9	51846-97-0
Juglalin	417.082	274.6	418.09	2.677	C20H18O10	99882-10-7
Juglone	347.061	212.7	174.032	14.0933	C10H6O3	481-39-0
Juvenile hormone iii	327.181	298.5	266.188	0.621001	C16H26O3	22963-93-5
Kaempferol	285.041	344.2	286.048	1.896	C15H10O6	520-18-3
Kaempferol 3-glucuronide	461.071	235.5	462.08	3.137	C21H18O12	22688-78-4
Kaempferol_3-o-rutinoside	595.159	258.8	594.158	11.996	C27H30O15	17650-84-9
Kievitone hydrate	373.151	252.3	374.137	1.613	C20H22O7	62682-11-5
Kinetin	254.175	224.2	215.081	12.424	C10H9N5O	6046-79-3
Kinetin-7-n-glucoside	422.129	221.2	377.134	6.943	C16H19N5O6	823188-66-5
Kiwiionoside	424.233	353.3	406.22	1.104	C19H34O9	141897-12-3
L,l-cyclo(leucylprolyl)	211.144	249.3	210.137	0.96	C11H18N2O2	2873-36-1
L-3-phenyllactic acid	165.056	111.3	166.063	1.123	C9H10O3	828-01-3
Labetalol	327.091	287.7	328.179	11.596	C19H24N2O3	83167-24-2
Ladanein	313.073	335.3	314.079	1.14344	C17H14O6	10176-71-3
Lambertine	338.139	89	337.131	0.657067	C20H19NO4	120834-89-1
Laricitrin	331.045	47.4	332.053	3.138	C16H12O8	53472-37-0
Lathosterol	369.242	372.5	386.355	1.646	C27H46O	80-99-9
Latiluciferin	237.185	312.2	236.178	0.408	C15H24O2	21730-91-6
Lawsone	192.065	245.8	174.032	0.0938227	C10H6O3	27699-93-0
L-beta-homoglutamine-hcl	144.066	74.2	160.085	0.108	C6H12N2O3	34218-76-3
L-canaline	152.101	603.9	134.069	11.6003	C4H10N2O3	496-93-5
Lecithin	780.562	546.6	757.562	13.2652	C42H80NO8P	97281-47-5
Leprotin	511.374	352.1	528.376	2.753	C40H48	524-01-6
Leucine-betaxanthin	771.183	213.3	726.191	7.42752	C34H34N2O16	32074-65-0
Leucocyanidin	324.107	72.8	306.074	1.00331	C15H14O7	93527-39-0
Leucodopachrome	194.038	66.6	195.053	4.52977	C9H9NO4	18766-67-1
Leukoefdin	383.058	53.6	322.069	10.1368	C15H14O8	98919-67-6
L-formylkynurenine	471.152	50.9	236.08	0.573106	C11H12N2O4	3978-11-8
L-fuculose 1-phosphate	283.128	72.2	244.035	13.966	C6H13O8P	92418-41-2
L-galactono-1,4-lactone	179.069	267.9	178.048	6.519	C6H10O6	1668-08-2
L-glutamic acid	128.034	71.2	147.053	11.825	C5H9NO4	617-65-2
L-glutamic gamma-semialdehyde	132.066	75.6	131.058	0.63	C5H9NO3	2886-91-1
L-glutamine	127.05	2.3	146.069	6.278	C5H10N2O3	56-85-9
L-gulonolactone	223.046	65.4	178.048	1.074	C6H10O6	3327-64-8
L-histidine	138.066	596.3	155.069	0.11	C6H9N3O2	7006-35-1
L-histidinol	125.071	683.9	141.09	2.679	C6H11N3O	4836-52-6
L-hypoglycin a	124.087	257.6	141.079	0.153	C7H11NO2	156-56-9
Licochalcone b	287.055	298.8	286.084	0.74	C16H14O5	1005324-90-2
Licoisoflavone a	372.147	55.6	354.11	8.442	C20H18O6	66056-19-7
L-iditol	181.05	120.3	182.079	2.373	C6H14O6	488-45-9
Lignans	395.11	183.8	414.131	8.90835	C22H22O8	477-47-4
Limocitrin	347.075	296.4	346.069	1.61111	C17H14O8	489-33-8
Limonene-1,2-diol	215.128	194.9	170.131	2.679	C10H18O2	38630-75-0
Linalyl acetate	179.07	189.8	196.146	0.93	C12H20O2	16509-46-9
Linamarin	230.102	72.8	247.106	0.0277264	C10H17NO6	554-35-8
Linoleic acid	237.149	309.6	280.24	0.787	C18H32O2	60-33-3
Linustatin	391.121	324.6	409.158	8.38047	C16H27NO11	72229-40-4
Lipoamide	206.066	68.3	205.06	3.778	C8H15NOS2	3206-73-3
Liquidambaric	437.341	420.3	454.345	0.256	C30H46O3	4481-62-3
Liquiritigenin	257.081	359.9	256.074	1.822	C15H12O4	578-86-9
Liquiritin	419.133	257	418.126	2.273	C21H22O9	551-15-5
L-isoleucine	130.086	73.4	131.095	7.283	C6H13NO2	1160211-67-5
Lithocholic acid	421.297	499.8	376.298	2.534	C24H40O3	434-13-9
Lithocholyltaurine	482.293	362.8	483.302	2.802	C26H45NO5S	516-90-5
L-kynurenine	192.065	80.3	208.085	0.602	C10H12N2O3	2922-83-0
L-leucine	114.091	255.2	131.095	0.309	C6H13NO2	328-39-2
L-malic acid	133.05	52.4	134.022	0.974	C4H6O5	636-61-3
L-norleucine	132.101	55.2	131.095	4.544	C6H13NO2	327-57-1
Loganic_acid	357.121	206.6	376.137	4.763	C16H24O10	22255-40-9
Loganin	391.156	332.7	390.153	8.09399	C17H26O10	18524-94-2
Loliolide	197.117	272.7	196.11	0.938	C11H16O3	5989-02-6
Lotaustralin	322.114	70	261.121	0.155	C11H19NO6	1973415-50-7
L-phenylalanine	149.059	323.7	165.079	3.368	C9H11NO2	67675-33-6
L-phosphoarginine	211.095	266.9	254.078	1.182	C6H15N4O5P	1189-11-3
L-prolinamide	159.065	687	114.079	4.901	C5H10N2O	58274-20-7
Ltb4_20-hydroxy	351.219	608.3	352.225	2.888	C20H32O5	79516-82-8
L-theanine	158.081	54.7	174.1	1.488	C7H14N2O3	3081-61-6
L-tyrosine	165.055	262	181.074	2.32	C9H11NO3	60-18-4
Lumichrome	287.078	102	242.08	2.175	C12H10N4O2	1086-80-2
Lupinate	289.137	85.4	306.144	8.10415	C13H18N6O3	67392-79-4
Luteoforol	289.036	259.5	290.079	8.976	C15H14O6	24897-98-1
Luteolin	285.077	306.8	286.048	0.2	C15H10O6	1318-21-4
Luteolinidin	332.05	257.1	271.061	12.842	C15H11O5+	16975-93-2
Luteone	335.089	240.9	354.11	8.927	C20H18O6	41743-56-0
Lychnose	649.224	306.5	666.222	8.534	C24H42O21	512-65-2
Lycorine	270.113	231.9	287.116	1.61555	C16H17NO4	476-28-8
Lysopa(16_0_0_0)	409.236	435.3	410.243	0.608	C19H39O7P	22002-85-3
Lysopc(16_0_0_0)	496.339	472.2	495.332	1.91083	C24H50NO7P	14863-27-5
Lysopc(18_2(9z,12z)_0_0)	520.338	462.2	519.332	3.55235	C26H50NO7P	22252-07-9
Macarpine	375.107	418.7	392.113	8.57947	C22H18NO6+	23594-80-1
Machiline	242.154	270.3	285.136	1.374	C17H19NO3	15548-30-8
Magnoflorine	403.161	235.2	342.171	5.56348	C20H24NO4+	2141-09-5
Magnolol	265.148	392	266.131	1.527	C18H18O2	528-43-8
Maleic acid	115.003	44	116.011	5.061	C4H4O4	110-16-7
Maleic acid homopolymer	287.077	72.9	144.042	0.567	C6H8O4	488-21-1
Maleylacetoacetic acid	181.013	143.1	200.032	7.985	C8H8O6	5698-52-2
Maltoxazine	197.129	213.1	179.095	1.779	C10H13NO2	80933-73-9
Mangiferin	423.093	221.1	422.085	1.219	C19H18O11	4773-96-0
Mannitol 1-phosphate	243.018	47.4	262.045	0.517	C6H15O9P	15806-48-1
Marini	407.185	506.2	424.189	1.6951	C25H28O6	97938-30-2
Marmelolactone a	167.071	311.6	166.099	6.779	C10H14O2	74183-60-1
Marmesin	269.079	414.9	246.089	3.99473	C14H14O4	13849-08-6
Matairesinol	315.159	435.3	358.142	0.88089	C20H22O6	580-72-3
Matairesinoside	565.191	267.4	520.194	2.753	C26H32O11	23202-85-9
Medicagenic acid	503.335	320.5	502.329	3.37354	C30H46O6	599-07-5
Medicarpin	254.066	112.4	270.089	14.2948	C16H14O4	33983-40-3
Medicocarpin	450.175	200.5	432.142	0.779296	C22H24O9	52766-70-8
Melatonin	277.12	236.1	232.121	0.811275	C13H16N2O2	73-31-4
Melezitose	487.165	308.6	504.169	2.132	C18H32O16	597-12-6
Melibiose	365.108	60.4	342.116	5.404	C12H22O11	71184-87-7
Memantine	163.148	289.2	179.167	0.11	C12H21N	41100-52-1
Menthone	137.133	397.4	154.136	3.422	C10H18O	10458-14-7
Mercaptopurine	153.055	114.3	152.016	0.534	C5H4N4S	157930-13-7
Mesifurane	187.061	72.4	142.063	2.64395	C7H10O3	4077-47-8
Meta-tyrosine	180.066	71.9	181.074	5.071	C9H11NO3	587-33-7
Metazachlor	234.113	233.5	277.098	13.37	C14H16ClN3O	67129-08-2
Methionine sulfoxide	331.101	274	165.046	3.927	C5H11NO3S	62697-73-8
Methoxyeugenol	193.051	268	194.094	2.955	C11H14O3	6627-88-9
Methyl 2-hydroxybenzoate	303.088	266.5	152.047	1.29606	C8H8O3	1219802-12-6
Methyl 3,4,5-trimethoxycinnamate	209.116	303	252.1	7.723	C13H16O5	20329-96-8
Methyl 4-methoxybenzoate	150.103	632.3	166.063	0.49	C9H10O3	121-98-2
Methyl acetate	147.055	86.7	74.0368	5.975	C3H6O2	79-20-9
Methyl farnesoate	233.19	506.1	250.193	0.0813924	C16H26O2	10485-70-8
Methyl heptanoate	145.049	164.6	144.115	1.608	C8H16O2	106-73-0
Methyl hydrogen fumarate	113.107	646	130.027	1.935	C5H6O4	2756-87-8
Methyl isoeugenol	179.107	428.2	178.099	0.283742	C11H14O2	6379-72-2
Methyl jasmonate	207.138	230.6	224.141	0.732	C13H20O3	139442-00-5
Methyl nonanoate	156.15	664.2	172.146	8.059	C10H20O2	1731-84-6
Methyleugenol	239.092	243.4	178.099	0.388887	C11H14O2	93-15-2
Methylisocitric acid	251.041	57.7	206.043	1.376	C7H10O7	6061-95-6
Methylmalonic acid	117.018	45	118.027	12.23	C4H6O4	1215348-94-9
Methylparaben	151.039	187.5	152.047	7.716	C8H8O3	99-76-3
Methylphenidate	234.108	53.1	233.142	0.246	C14H19NO2	113-45-1
Methymycin	453.282	434.9	469.304	1.245	C25H43NO7	497-72-3
Mevalonic acid	129.055	55.7	148.074	3.206	C6H12O4	17817-88-8
Momilactone a	298.166	85.4	314.188	12.4495	C20H26O3	51415-07-7
Moschamine	309.161	294	352.142	3.73133	C20H20N2O4	193224-22-5
Mosin c	578.425	573.2	594.45	8.91666	C35H62O7	191936-12-6
Moupinamide	374.124	347.7	313.131	0.320695	C18H19NO4	640235-90-1
M-toluic acid	159.116	349.1	136.052	9.966	C8H8O2	99-04-7
Multifidol	193.086	316	210.089	0.953874	C11H14O4	125074-06-8
Murrayazolinol	348.142	206.7	347.189	6.483	C23H25NO2	125287-09-4
Mycophenolic acid o-acyl-glucuronide	480.289	357.2	496.158	9.724	C23H28O12	99043-04-6
Myo-inositol	164.066	42.8	180.063	8.665	C6H12O6	41546-34-3
Myricetin 3,3,4,5-tetramethyl ether	435.092	239.7	374.1	2.02573	C19H18O8	14585-04-7
Myricetin 3-galactoside	479.082	237.3	480.09	2.318	C21H20O13	15648-86-9
Myristic acid	273.207	552.4	228.209	0.082	C14H28O2	544-63-8
N-(3-methylbut-2-en-1-yl)-9h-purin-6-amine	204.124	71.9	203.117	3.75371	C10H13N5	2365-40-4
N-(p-hydroxyphenyl)ethyl p-hydroxycinnamide	301.155	341	283.121	0.124122	C17H17NO3	111129-11-4
N,n'-diacetylchitobiose	408.15	72.8	424.169	0.806616	C16H28N2O11	35061-50-8
N,n-diethyl-4-hydroxybenzamide	192.102	381.2	193.11	2.585	C11H15NO2	79119-31-6
N4-acetylaminobutanal	113.071	655	129.079	0.31	C6H11NO2	24431-54-7
N6-cis-p-coumaroylserotonin	306.135	120.2	322.132	5.13571	C19H18N2O3	201301-83-9
N-acetyl-d-galactosamine	204.087	374.7	221.09	0.272	C8H15NO6	14215-68-0
N-acetyl-d-glucosamine	204.087	52.6	221.09	1.252	C8H15NO6	7512-17-6
N-acetylleucine	172.097	102.1	173.105	5.878	C8H15NO3	1188-21-2
N-acetyl-l-phenylalanine	206.082	162	207.09	2.244	C11H13NO3	2018-61-3
N-acetylmuramate	294.115	86.4	293.111	7.261	C11H19NO8	2245794-62-9
N-acetylneuraminic acid	308.099	51.4	309.106	2.272	C11H19NO9	114942-08-4
N-acetylserotonin	202.109	587.1	218.106	3.25972	C12H14N2O2	1210-83-9
Naloxone	328.138	94.5	327.147	2.962	C19H21NO4	465-65-6
Nandinine	282.145	55.7	325.131	14.3466	C19H19NO4	572-76-9
Naphthalene	112.051	52.1	128.063	8.73	C10H8	287399-39-7
Naphthalene-1,2-diol	159.044	105.3	160.052	5.347	C10H8O2	574-00-5
Narbonolide	335.219	412.1	352.225	8.274	C20H32O5	32885-75-9
Narcissin	625.175	260	624.169	1.765	C28H32O16	604-80-8
Naringenin	273.075	371.7	272.068	0.903	C15H12O5	13308-00-4
Naringin	625.174	213.3	580.179	2.40057	C27H32O14	10236-47-2
N-butyl acetate	139.074	655.3	116.084	8.29845	C6H12O2	123-86-4
N-decane	143.106	420.3	142.172	4.548	C10H22	73138-29-1
Neoabietic acid	303.219	308.8	302.225	2.879	C20H30O2	471-77-2
Neodihydrocarveol	137.132	499.7	154.136	3.422	C10H18O	20549-48-8
Neolinustatin	405.141	135.3	423.174	2.64851	C17H29NO11	72229-42-6
N-ethylammelide	140.119	602.8	156.065	7.565	C5H8N4O2	2630-10-6
Neurosporene	522.368	499.4	538.454	10.377	C40H58	502-64-7
Nevadensin	301.108	305.2	344.09	1.51102	C18H16O7	152743-19-6
N-hydroxy-l-phenylalanine	180.03	75.7	181.074	2.943	C9H11NO3	14668-24-7
N-hydroxyl-tryptamine	159.092	220.5	176.095	0.819526	C10H12N2O	4761-34-6
Niacinamide	123.055	61.5	122.048	0.707	C6H6N2O	98-92-0
Nicotinamide riboside	237.061	46.5	255.098	13.3577	C11H15N2O5+	1341-23-7
Nicotinamide ribotide	291.071	71.4	334.057	11.153	C11H15N2O8P	1094-61-7
Nicotinate	122.024	54.8	123.032	8.61	C6H5NO2	59-67-6
Nicotinuric acid	179.034	247.9	180.053	3.242	C8H8N2O3	583-08-4
N-jasmonoylisoleucine	362.305	429.9	323.21	0.831282	C18H29NO4	120330-93-0
N-methyl-l-glutamic acid	145.05	75	161.069	1.848	C6H11NO4	6753-62-4
N-norgramine	159.102	114.9	160.1	4.79	C10H12N2	36284-95-4
Nobiletin	403.137	401	402.131	3.318	C21H22O8	478-01-3
Nookatone	219.174	516.7	218.167	0.605	C15H22O	91416-23-8
Norathyriol	259.025	396.3	260.032	0.34599	C13H8O6	3542-72-1
Norbixin	441.197	239.7	380.199	11.8601	C24H28O4	542-40-5
Norbuprenorphine	414.154	228.4	413.257	4.488	C25H35NO4	78715-23-8
Noreugenin	383.082	47.4	192.042	12.955	C10H8O4	1013-69-0
Norfuraneol	112.986	579.2	114.032	1.662	C5H6O3	19322-27-1
Norvaline	116.034	688.1	117.079	9.607	C5H11NO2	6600-40-4
N-succinyl-l,l-2,6-diaminopimelate	274.091	71.9	290.111	2.639	C11H18N2O7	26605-36-7
N-trans-p-coumaroyloctopamine	256.097	466.9	299.116	0.331	C17H17NO4	66648-45-1
Nutriacholic acid	373.272	441.8	390.277	5.107	C24H38O4	4651-67-6
Nystose	649.21	306.9	666.222	12.5685	C24H42O21	13133-07-8
Octadecanamide	284.294	646.5	283.288	1.321	C18H37NO	124-26-5
O-demethylpuromycin	456.18	224	457.207	2.598	C21H27N7O5	21708-87-2
O-feruloylquinate	367.104	186.8	368.111	1.769	C17H20O9	2613-86-7
Oleamide	282.279	608.5	281.272	0.969	C18H35NO	301-02-0
Oleanolic aldehyde	424.364	552.2	440.365	13.307	C30H48O2	17020-22-3
Oleic acid	327.254	612.3	282.256	0.214	C18H34O2	68412-07-7
Olivetol	181.122	461.6	180.115	0.000110975	C11H16O2	500-66-3
O-methylsterigmatocystin	319.046	689.3	338.079	3.741	C19H14O6	17878-69-2
Ononetin	257.046	401.3	258.089	0.173	C15H14O4	487-49-0
Ononin	431.134	294	430.126	0.122	C22H22O9	1084808-15-0
O-phenylenediamine	109.077	625.3	108.069	6.223	C6H8N2	95-54-5
Orcinol	123.044	290.2	124.052	9.349	C7H8O2	504-15-4
Oripavine	358.129	373	297.136	0.851592	C18H19NO3	467-04-9
Oroxina	431.157	220.5	432.106	1.676	C21H20O10	57396-78-8
Oroxindin	459.092	269.2	460.101	3.007	C22H20O11	51059-44-0
Ortho-hydroxyphenylacetic acid	191.143	450.7	152.047	8.858	C8H8O3	614-75-5
Ouabain	585.275	455.7	584.283	6.582	C29H44O12	6251-64-5
Oxaluric acid	177.018	285.9	132.017	12.937	C3H4N2O4	585-05-7
Oxfendazole	316.076	81.2	315.068	1.47	C15H13N3O3S	53716-50-0
Oxoadipic acid	159.028	54.4	160.037	9.403	C6H8O5	3184-35-8
Oxopent-4-enoate	113.023	687.6	114.032	9.876	C5H6O3	159694-16-3
Oxyanin b	719.157	267.4	360.085	6.74509	C18H16O8	548-74-3
Palmatine	335.145	52.7	352.155	20.2498	[C21H22NO4]+	3486-67-7
Palmitaldehyde	301.238	633.5	240.245	0.401	C16H32O	629-80-1
P-aminobenzoic acid	182.045	94.1	137.048	3.185	C7H7NO2	150-13-0
Pantetheine	279.231	517.3	278.13	1.592	C11H22N2O4S	496-65-1
Parathion	336.094	71.8	291.033	0.047	C10H14NO5PS	56-38-2
Paraxanthine	137.082	616.6	180.065	0.224536	C7H8N4O2	611-59-6
Pargyline	198.202	269.1	159.105	5.273	C11H13N	555-57-7
Parietin	285.075	320.3	284.068	0.865	C16H12O5	521-61-9
Parthenin	523.241	281.9	262.12	13.323	C15H18O4	508-59-8
Parthenolide	249.148	357.7	248.141	0.857	C15H20O3	604004-27-5
Patuletin	371.148	360.5	332.053	1.70653	C16H12O8	519-96-0
Patulin	153.018	51.9	154.027	6.739	C7H6O4	247172-18-5
Pavine	324.131	72.8	341.163	5.858	C20H23NO4	26919-05-1
Paxilline	417.249	296.6	435.241	13.652	C27H33NO4	1233509-81-3
Pc 36_3	828.587	497.6	783.578	13.665	C44H82NO8P	17041-44-0
Pc 38_4	854.6	545.1	809.593	9.915	C46H84NO8P	35418-59-8
Pc(16_0_16_0)	734.575	510	733.562	7.48539	C40H80NO8P	2797-68-4
Pc(16_0_18_1(9z))	804.584	544.1	759.578	10.095	C42H82NO8P	26853-31-6
Pc(16_0_18_2(9z,12z))	758.576	545.4	757.562	8.30317	C42H80NO8P	8002-43-5
Pc(16_0_18_3(9z,12z,15z))	736.527	562.9	755.546	2.49058	C42H78NO8P	182820-31-1
Pc(18_1(9z)_18_1(9z))	830.601	544.7	785.593	10.6827	C44H84NO8P	4235-95-4
Pc(18_1(9z)_18_3(9z,12z,15z))	764.567	666	781.562	10.0234	C44H80NO8P	118139-93-8
Pc(18_2(9z,12z)_18_3(9z,12z,15z))	763.525	671.8	779.546	2.49267	C44H78NO8P	85046-19-1
Pc(18_3(9z,12z,15z)_18_2(9z,12z))	736.556	659.3	779.546	7.22579	C44H78NO8P	99296-77-2
Pc(18_3(9z,12z,15z)_18_3(9z,12z,15z))	734.546	547.4	777.531	2.95832	C44H76NO8P	2701-19-1
Pc(o-16_0_20_3(8z,11z,14z))	830.562	545	769.599	8.496	C44H84NO7P	155575-01-2
P-coumaraldehyde	147.043	110.1	148.052	9.18352	C9H8O2	20711-53-9
P-cresol	153.054	152.1	108.058	7.941	C7H8O	2876-02-0
P-cresol sulfate	187.097	224.7	188.014	2.016	C7H8O4S	3233-58-7
Pentadecanal	271.228	480.4	226.23	0.16	C15H30O	2765-11-9
Pentadecanoic acid	241.217	578.7	242.225	0.38	C15H30O2	1002-84-2
Pentaporphyrin i	309.119	52.9	310.122	1.293	C20H14N4	3019-51-0
Perillic acid	211.097	132.3	166.099	1.317	C10H14O2	7694-45-3
Periplogenin	374.247	629.2	390.241	5.751	C23H34O5	514-39-6
Petroselinic acid	281.248	612.3	282.256	0.32	C18H34O2	593-39-5
Phaseollidin	325.148	55.2	324.136	14.06	C20H20O4	37831-70-2
Phc 4-o-glucoside	433.112	269.7	450.116	2.11867	C21H22O11	123537-97-3
Phenacetin	162.055	324.1	179.095	0.297	C10H13NO2	69323-74-6
Phenanthrene-3,4-diol	194.091	457.6	210.068	6.746	C14H10O2	478-71-7
Phenazine	163.075	299.4	180.069	3.383	C12H8N2	92-82-0
Phenethyl phenylacetate	224.126	314	240.115	1.209	C16H16O2	102-20-5
Phenylacetaldehyde	121.063	599.2	120.058	7.33679	C8H8O	122-78-1
Phenylacetaldoxime	196.061	100.3	135.068	3.20808	C8H9NO	7028-48-0
Phenylacetic acid	154.087	189.4	136.052	6.151	C8H8O2	1173020-54-6
Phenylacetylglycine	177.055	355.7	193.074	1.033	C10H11NO3	500-98-1
Phenylalanylalanine	193.086	220.5	236.116	0.604	C12H16N2O3	80924-58-9
Phenylglucoside	511.473	635.2	256.095	1.286	C12H16O6	1464-44-4
Phenylhydrazine	126.103	165.8	108.069	1.822	C6H8N2	125687-18-5
Phenylpyruvic acid	163.041	81.9	164.047	2.666	C9H8O3	156-06-9
Phenytoin	236.078	46.9	252.09	9.302	C15H12N2O2	57-41-0
Phloretin	297.076	309.8	274.084	8.954	C15H14O5	60-82-2
Phlorisobutyrophenone	197.081	280	196.074	1.36177	C10H12O4	35458-21-0
Phlorizin	417.118	287.8	436.137	2.635	C21H24O10	112318-65-7
Phosphoglycolic acid	140.068	672	155.982	6.134	C2H5O6P	13147-57-4
Phosphohydroxypyruvic acid	184.985	685.6	183.977	0.176	C3H5O7P	114887-36-4
Phosphonoacetate	139.022	53.1	139.987	13.813	C2H5O5P	36983-81-0
Phthalaldehydic acid	149.024	204.8	150.032	6.148	C8H6O3	119-67-5
P-hydroxybenzoyl glucose	284.092	187.6	300.085	9.3279	C13H16O8	25545-07-7
P-hydroxyphenylacetic acid	151.039	127.7	152.047	9.04	C8H8O3	156-38-7
Phylloquinol	513.363	492.8	452.365	8.12412	C31H48O2	572-96-3
Phytal	312.326	569.5	294.292	0.561017	C20H38O	13754-69-3
Piceol	181.05	194.5	136.052	2.377	C8H8O2	99-93-4
Picrocrocin	331.176	260.5	330.168	1.74826	C16H26O7	138-55-6
Pilocarpine	209.129	211.9	208.121	0.727	C11H16N2O2	102282-25-7
Pimelic acid	159.065	46.9	160.074	4.896	C7H12O4	111-16-0
Pindolol	231.113	261.8	248.152	0.441	C14H20N2O2	13523-86-9
Pinocembrin	255.068	358.2	256.074	5.18	C15H12O4	480-39-7
Pinoquercetin	315.052	373	316.058	1.829	C16H12O7	491-49-6
Pinoresinol	342.118	72.8	358.142	13.0324	C20H22O6	18779-41-4
Pinostilbene	260.129	238.3	242.094	1.86515	C15H14O3	871504-87-9
Pinostrobin	288.124	112.4	270.089	3.02016	C16H14O4	75291-74-6
Pinosylvin methyl ether	244.137	237.7	226.099	1.63918	C15H14O2	35302-70-6
Pipamperone	393.179	417.9	375.232	12.841	C21H30FN3O2	1893-33-0
Pipecolic acid	130.087	55.2	129.079	6.526	C6H11NO2	83680-83-5
Piperideine	167.156	624.3	83.0735	8.572	C5H9N	505-18-0
Piperine	286.144	417.1	285.136	0.569	C17H19NO3	147030-08-8
Piperitone	135.117	183	152.12	1.628	C10H16O	89-81-6
Pisatin	313.24	466.5	314.079	4.086	C17H14O6	469-01-2
Pisiferic acid	300.18	236.7	316.204	14.862	C20H28O3	67494-15-9
Plastoquinol a	751.63	482.9	750.631	11.606	C53H82O2	148467-11-2
Plastoquinone 9	731.612	544.3	748.616	0.013	C53H80O2	4299-57-4
Plumbagin	375.093	55.3	188.047	10.6449	C11H8O3	481-42-5
P-menthane-3,8-diol	156.149	606.5	172.146	8.059	C10H20O2	42822-86-6
Pratensein	299.26	505.8	300.063	2.158	C16H12O6	2284-31-3
Pregnan-20-one, 17-(acetyloxy)-3-hydroxy-6-methyl-, (3b,5b,6a)-	435.275	363.2	390.277	0.463	C24H38O4	71315-40-7
Pregnenolone sulfate	414.299	403.9	396.197	3.169	C21H32O5S	1247-64-9
Procurcumenol	235.169	404.4	234.162	0.628	C15H22O2	21698-40-8
Progesterone	297.221	439.1	314.225	0.267	C21H30O2	137940-28-4
Propanediol 1-phosphate	139.982	10.1	156.019	2.852	C3H9O5P	10602-14-9
Propiobetaine	132.103	78.3	131.095	6.05423	C6H13NO2	6458-06-6
Propioin	161.081	73.4	116.084	6.387	C6H12O2	11046-98-3
Propionic acid	147.065	55.2	74.0368	5.295	C3H6O2	68990-37-4
Propyl acetate	120.102	671.3	102.068	1.65343	C5H10O2	109-60-4
Propyl benzoate	225.077	89.9	164.084	1.52739	C10H12O2	2315-68-6
Propylbenzene	138.091	110.7	120.094	0.27	C9H12	103-65-1
Propylparaben	163.111	291.7	180.079	5.119	C10H12O3	1219802-67-1
Prosolanapyrone iii	301.035	209.4	302.152	2.573	C18H22O4	121245-09-8
Prostaglandin a1	381.231	465.4	336.23	5.9	C20H32O4	14152-28-4
Prostaglandin a2	357.241	414.4	334.214	4.193	C20H30O4	13345-50-1
Prostaglandin e1	355.247	336.8	354.241	3.907	C20H34O5	745-65-3
Prostaglandin e2	397.226	431.7	352.225	7.135	C20H32O5	22230-04-2
Prostaglandin f3a	335.224	285.6	352.225	5.747	C20H32O5	745-64-2
Prostaglandin g2	325.237	467.4	368.22	1.302	C20H32O6	51982-36-6
Protoanemonin	114.055	56.9	96.0211	2.158	C5H4O2	108-28-1
Protocatechuic acid	153.017	76.2	154.027	12.62	C7H6O4	99-50-3
Protopine	337.11	50.5	353.126	7.87927	C20H19NO5	130-86-9
Prunasin	340.1	71.5	295.106	1.896	C14H17NO6	99-18-3
Prunetin	283.061	391.4	284.068	1.744	C16H12O5	552-59-0
Pseudobaptigenin	343.047	221.8	282.053	2.79968	C16H10O5	90-29-9
Pseudoionone	215.139	145.5	192.151	5.70653	C13H20O	3548-78-5
Pseudouridine	289.071	85.9	244.07	9.905	C9H12N2O6	1445-07-4
Psoralen	204.065	64.6	186.032	0.578344	C11H6O3	66-97-7
Pterin	325.092	154.8	163.049	1.109	C6H5N5O	2236-60-4
Pterosin b	219.174	249.3	218.131	1.061	C14H18O2	60657-37-6
Pterostilbene	301.108	357.2	256.11	0.192024	C16H16O3	1318852-41-3
P-toluenesulfonic acid	155.992	4.4	172.019	14.367	C7H8O3S	104-15-4
Puerarin	415.104	220	416.111	0.842	C21H20O9	3681-99-0
Pumiloside	511.174	280.7	512.179	3.33472	C26H28N2O9	126722-26-7
P-xylene	124.059	71.4	106.078	12.357	C8H10	136777-61-2
Pyrazin-2-carboxylic acid	142.054	42.8	124.027	1.836	C5H4N2O2	98-97-5
Pyrethrin i	285.221	308.8	328.204	0.631861	C21H28O3	121-21-1
Pyridine	124.039	86.7	79.0422	8.873	C5H5N	110-86-1
Pyridoxal	166.051	95.4	167.058	1.58975	C8H9NO3	66-72-8
Pyridoxamine	169.076	235.9	168.09	0.126	C8H12N2O2	85-87-0
Pyridoxine	192.055	50.5	169.074	7.343	C8H11NO3	12001-77-3
Pyroglutamic acid	128.071	54.4	129.043	7.794	C5H7NO3	4042-36-8
Pyrophosphate	176.935	46.5	177.943	4.25568	H4O7P2	14000-31-8
Pyrrole-2-carboxylic acid	110.023	44	111.032	14.093	C5H5NO2	634-97-9
Pyruvaldehyde	145.049	112.9	72.0211	2.98671	C3H4O2	51252-84-7
Quercetagetin	319.045	289.8	318.038	0.759831	C15H10O8	90-18-6
Quercetin	303.05	304.2	302.043	0.569	C15H10O7	117-39-5
Quercetin 3,7-diglucoside	625.139	227	626.148	0.346	C27H30O17	6892-74-6
Quercetin 3-glucosyl-(1->2)-galactoside	627.152	227.8	626.148	6.489	C27H30O17	27459-71-8
Quercetin 3-rhamnoside-7-glucoside	609.144	233.7	610.153	2.958	C27H30O16	17306-45-5
Quercetin 3-rutinoside-7-glucoside	771.201	213.3	772.206	2.434	C33H40O21	30311-61-6
Quercetin 3-sophoroside-7-rhamnoside	773.219	222.8	772.206	7.274	C33H40O21	64828-40-6
Quercetin 7-glucoside	465.102	272.7	464.095	1.179	C21H20O12	491-50-9
Quercitrin	449.108	269.4	448.101	0.594	C21H20O11	522-12-3
Quinic acid	191.054	46.9	192.063	10.514	C7H12O6	36413-60-2
Raupine	333.154	278.2	310.168	10.9256	C19H22N2O2	482-68-8
Rebaudioside a	984.477	305.2	966.431	12.9079	C44H70O23	58543-16-1
Rebaudioside f	981.409	313.9	936.42	9.686	C43H68O22	438045-89-7
Resveratrol	227.201	552.4	228.079	4.148	C14H12O3	133294-37-8
Rhamnazin	331.081	383	330.074	1.89023	C17H14O7	552-54-5
Rhamnetin	315.052	208.5	316.058	2.146	C16H12O7	90-19-7
Rhamnetin 3-laminaribioside	641.177	268.5	640.164	8.705	C28H32O17	194934-83-3
Rhamnose	121.065	458.1	164.068	1.749	C6H12O5	3615-41-6
Rhoifolin	577.15	240.3	578.164	11.0397	C27H30O14	17306-46-6
Riboflavin	377.146	226.3	376.138	0.121	C17H20N4O6	83-88-5
Ricinine	182.092	72.3	164.059	0.547963	C8H8N2O2	524-40-3
Rishitin	283.155	106.5	222.162	0.31707	C14H22O2	18178-54-6
Rotenone	377.135	87.2	394.142	10.189	C23H22O6	83-79-4
Rubiadin	253.217	563.4	254.058	0.362	C15H10O4	117-02-2
Rubrofusarin	273.075	459.3	272.068	0.903	C15H12O5	3567-00-8
Rubusoside	643.337	309.2	642.325	7.45889	C32H50O13	64849-39-4
Salicin	347.098	86.7	286.105	0.767448	C13H18O7	138-52-3
Salicylamide	136.039	194.9	137.048	12.495	C7H7NO2	65-45-2
Salicylic acid	137.023	269.2	138.032	7.416	C7H6O3	8052-31-1
Salidroside	301.127	316.4	300.121	2.56841	C14H20O7	10338-51-9
Salvigenin	285.112	397.8	328.095	1.50825	C18H16O6	19103-54-9
Sanguinarine	333.096	450.1	332.092	10.0716	[C20H14NO4]+	2447-54-3
Santin	343.082	420.9	344.09	2.105	C18H16O7	27782-63-4
Santonin	230.113	54.7	246.126	0.114	C15H18O3	481-06-1
Sativan	287.128	271.3	286.121	0.420648	C17H18O4	41743-86-6
Schembl16431292	432.331	384.9	414.292	11.854	C30H38O	59137-48-3
Schembl498748	159.968	3.4	175.988	3.522	C6H5ClO4	22752-96-1
Scoparone	267.051	55.2	206.058	1.4058	C11H10O4	120-08-1
Scopolamine	342.244	308.8	303.147	3.51218	C17H21NO4	475199-31-6
Scopoletin	191.036	272.2	192.042	4.29	C10H8O4	92-61-5
Scopolin	353.089	84.4	354.095	1.979	C16H18O9	531-44-2
Sebacic acid	201.112	102.1	202.12	4.606	C10H18O4	111-20-6
Secoeremopetasitolide b	393.197	246.7	394.199	12.801	C21H30O7	178402-71-6
Secoisolariciresinol	407.177	212.1	362.173	13.918	C20H26O6	29388-59-8
Secologanin	433.135	227	388.137	0.563288	C17H24O10	19351-63-4
Securinine	218.115	89.9	217.11	9.854	C13H15NO2	5610-40-2
Selenocystathionine	331.01	288.9	270.012	14.5253	C7H14N2O4Se	23809-95-2
Senegalensin	407.135	325.7	408.194	0.371	C25H28O5	68236-11-3
Sequoyitol	195.087	52.4	194.079	3.02009	C7H14O6	7600-53-5
Serotinose	311.096	70.1	312.106	2.36073	C11H20O10	14116-69-9
Sesamolin	353.102	396.2	370.105	1.01733	C20H18O7	526-07-8
Sesamolinol	373.127	380.6	372.121	1.8048	C20H20O7	100016-94-2
Sfe 7_0;o	169.046	42.8	146.094	4.299	C7H14O3	40348-72-9
Shikimic acid	173.081	51.9	174.053	4.206	C7H10O5	138-59-0
Shikomol	161.045	269.5	162.068	2.828	C10H10O2	4043-71-4
Sinapaldehyde	269.067	55.1	208.074	1.58407	C11H12O4	20649-43-8
Sinapaldehyde glucoside	354.103	71.4	370.126	12.1536	C17H22O9	154461-65-1
Sinapic acid	207.065	273.3	224.068	0.572	C11H12O5	530-59-6
Sinapine	333.155	244.5	310.165	1.32041	[C16H24NO5]+	18696-26-9
Sinapyl alcohol	191.071	297.3	210.089	1.89971	C11H14O4	20675-96-1
Sinensetin	373.127	422.3	372.121	2.073	C20H20O7	2306-27-6
Sissotrin	491.12	253.5	446.121	1.029	C22H22O10	5928-26-7
Solanapyrone a	301.148	257.1	302.152	10.544	C18H22O4	88899-61-0
Solanesyl-pp	789.497	567.4	790.507	2.691	C45H76O7P2	60037-55-0
Solanidine	398.338	531.3	397.334	8.59375	C27H43NO	80-78-4
Sophorol	345.064	283	300.063	8.147	C16H12O6	524-08-3
Sorbate	111.044	55.2	112.052	10.36	C6H8O2	22500-92-1
Sorbitol	183.078	305.2	182.079	1.466	C6H14O6	26566-34-7
Sorbose	225.064	333	180.063	8.492	C6H12O6	87-79-6
Soyasaponin i	943.521	363.1	942.519	4.944	C48H78O18	51330-27-9
Spb 18_2;o2	280.264	548	297.267	0.084	C18H35NO2	41679-33-8
Sphingosine	256.3	453	299.282	0.627	C18H37NO2	89164-20-5
Spiraeoside	463.091	272.8	464.095	6.488	C21H20O12	20229-56-5
Ss-secoisolariciresinol	407.166	292.3	362.173	12.853	C20H26O6	145265-02-7
St 21_2;o3	355.189	469.2	332.235	4.027	C21H32O3	19454-90-1
St 21_3;o3	311.202	517.9	330.219	0.83	C21H30O3	19897-02-0
St 24_5;o4	383.221	659.8	384.23	5.143	C24H32O4	113-38-2
St 27_1;o	369.355	0.9	386.355	8.507	C27H46O	601-53-6
St 27_2;o8	480.287	386.7	496.304	6.941	C27H44O8	19458-46-9
St 28_0;o3	457.368	388.4	434.376	6.13139	C28H50O3	164034-47-3
St 28_2;o4	491.339	652.4	446.34	3.266	C28H46O4	124853-28-7
St 29_1;o	396.348	604.5	414.386	11.908	C29H50O	5241-24-7
Stepharanine	369.108	72.1	324.124	4.349	C19H18NO4+	17369-30-1
Sternbin	303.05	361.8	302.079	0.42	C16H14O6	51857-11-5
Steviobioside	660.355	332.7	642.325	5.679	C32H50O13	41093-60-1
Stevioside	822.434	310.6	804.378	27.0278	C38H60O18	57817-89-7
Stigmasterol	369.384	498.1	412.37	11.755	C29H48O	83-48-7
Streptidine 6-phosphate	323.134	73.9	342.105	14.933	C8H19N6O7P	73679-08-0
Strictosamide	521.184	210.2	498.2	9.64476	C26H30N2O8	23141-25-5
Strictosidine	511.203	280	530.226	11.694	C27H34N2O9	20824-29-7
Strobilactone a	265.148	622.8	266.152	13.484	C15H22O4	1022798-29-3
Stylopine	645.232	244.5	323.116	11.8903	C19H17NO4	84-39-9
Succinic acid	117.055	54.9	118.027	8.667	C4H6O4	110-15-6
Sulcatone	171.102	233.1	126.104	5.044	C8H14O	110-93-0
Sulfate	194.927	43.5	97.9674	3.00615	H2O4S	110942-02-4
Sulfoacetic acid	138.97	44	139.978	6.973	C2H4O5S	123-43-3
Sulfurein	315.05	314.5	270.053	1.98248	C15H10O5	120-05-8
Sumiki's acid	123.008	687.6	142.027	8.668	C6H6O4	6338-41-6
Sweroside	359.134	294	358.126	1.246	C16H22O9	14215-86-2
Synnematin b	340.097	54.9	359.115	0.468	C14H21N3O6S	58678-43-6
Syringaresinol	419.169	329.5	418.163	1.517	C22H26O8	21453-71-4
Syringic acid	197.045	77.5	198.053	3.779	C9H10O5	530-57-4
Syringin	390.175	73	372.142	2.9495	C17H24O9	118-34-3
Tacrine	197.045	262.6	198.116	1.749	C13H14N2	321-64-2
Tanakine	202.12	192.4	219.126	0.661	C13H17NO2	106449-15-4
Tanshindiol b	313.106	405.7	312.1	2.06	C18H16O5	97465-70-8
Tartaric acid	149.008	510	150.016	8.464	C4H6O6	138508-61-9
Taurine	124.007	3.2	125.015	7.151	C2H7NO3S	107-35-7
Tauro-b-muricholic acid	516.307	382	515.292	14.653	C26H45NO7S	32747-07-2
Taurochenodesoxycholic acid	498.284	334.2	499.297	11.773	C26H45NO6S	516-35-8
Taurocholic acid	514.284	304.4	515.292	1.325	C26H45NO7S	81-24-3
Taurodeoxycholic acid	500.305	422.4	499.297	1.76	C26H45NO6S	516-50-7
Taurohyodeoxycholic acid	517.333	424.7	499.297	4.894	C26H45NO6S	2958-04-5
Taxa-4(20),11-dien-5-alpha-yl acetate	312.226	351.3	330.256	12.68	C22H34O2	214628-37-2
Taxifolin	287.054	305.8	304.058	0.737	C15H12O7	20254-28-8
Taxusin	488.281	404.4	504.272	8.31403	C28H40O8	19605-80-2
Tectorigenin	301.07	344.6	300.063	2.53	C16H12O6	548-77-6
Temurin	208.096	342.8	224.091	1.57322	C9H12N4O3	2309-49-1
Tephrosin	394.137	87.2	410.137	4.86468	C23H22O7	76-80-2
Terephthalic acid	165.019	3.1	166.027	2.007	C8H6O4	100-21-0
Testosterone	271.227	358.7	288.209	0.216	C19H28O2	1050678-68-6
Tetracenomycin d1	317.043	200.1	336.063	5.539	C19H12O6	82277-61-0
Tetracosanoic acid	367.357	603.7	368.365	1.999	C24H48O2	1219794-61-2
Tetradecanal	235.206	312.9	212.214	9.67452	C14H28O	511542-15-7
Tetrahydrobiopterin	225.123	164.8	241.117	5.68391	C9H15N5O3	62989-33-7
Tetrahydrocannabinol	313.112	268.5	314.225	12.324	C21H30O2	1972-08-3
Tetranor-pgfm	329.161	293.1	330.168	1.616	C16H26O7	23109-94-6
Thc 4-glucoside	433.114	252.2	434.121	0.495897	C21H22O10	25218-09-1
Thellungianin g	247.133	457.6	264.136	0.661265	C15H20O4	97180-28-4
Theobromine	161.046	192.9	180.065	5.47285	C7H8N4O2	83-67-0
Theophylline	161.043	539.5	180.065	4.8519	C7H8N4O2	75448-53-2
Thial-1-propene-1-thiol s-oxide	108.045	54.7	90.0139	1.29554	C3H6OS	70565-74-1
Thiamine	266.122	51.1	265.112	9.47828	[C12H17N4OS]+	59-43-8
Thymidine	287.089	89.3	242.09	0.101	C10H14N2O5	1211376-53-2
Thymine	125.035	106.2	126.043	1.193	C5H6N2O2	153445-43-3
Thymol	168.138	2.4	150.104	0.685	C10H14O	89-83-8
Tolbutamide	309.315	534.6	270.104	6.577	C12H18N2O3S	64-77-7
Toluene	137.06	223.8	92.0626	8.028	C7H8	25013-04-1
Tomentin	407.061	55.7	346.069	2.66	C17H14O8	59171-23-2
Trans-2-hexenedioic acid	127.112	459.9	144.042	0.511	C6H8O4	2583-24-6
Trans-3-hexenyl acetate	126.066	52.1	142.099	9.736	C8H14O2	3681-82-1
Trans-cinnamic acid	193.05	313.4	148.052	3.783	C9H8O2	621-82-9
Trans-coumaryl acetate	210.113	207.3	192.079	0.163626	C11H12O3	124389-48-6
Trans-p-coumaric acid 4-glucoside	344.133	212.5	326.1	3.453	C15H18O8	117405-49-9
Trans-p-feruloyl-beta-d-glucopyranoside	337.094	212.7	356.111	2.119	C16H20O9	117405-51-3
Trans-zeatin riboside	334.149	114.6	351.154	5.0068	C15H21N5O5	28542-78-1
Traumatin	193.087	384.2	212.141	2.653	C12H20O3	100315-54-6
Trehalose	325.113	69.3	342.116	0.561	C12H22O11	99-20-7
Triacetic acid	289.091	89	144.042	4.116	C6H8O4	2140-49-0
Tricin	329.066	383.8	330.074	2.349	C17H14O7	520-32-1
Tricoumaroyl spermidine	582.255	315.1	583.268	9.52465	C34H37N3O6	131086-78-7
Trifolirhizin	507.115	267.4	446.121	12.2066	C22H22O10	6807-83-6
Trimethylglycine	118.086	51.6	117.079	2.126	C5H11NO2	107-43-7
Trinexapac-ethyl	253.082	220.7	252.1	14.29	C13H16O5	95266-40-3
Triphosphate	238.891	2.3	257.91	1.342	H5O10P3	14127-68-5
Tryptophan	227.082	235.3	204.09	10.596	C11H12N2O2	80206-30-0
Tryptophanamide	204.123	250.6	203.106	0.35	C11H13N3O	20696-57-5
Tryptophol	162.09	360.5	161.084	5.775	C10H11NO	526-55-6
Tyramine	182.082	91	137.084	3.642	C8H11NO	51-67-2
Tyrosine methylester	194.082	73.4	195.09	2.382	C10H13NO3	18869-47-1
Tyrosol	139.074	673.7	138.068	9.00542	C8H10O2	501-94-0
Ubiquinol-9	814.661	521.7	796.637	12.2159	C54H84O4	5677-54-3
Ubiquinone-1	268.155	188.2	250.12	2.132	C14H18O4	727-81-1
Ubiquinone-8	744.585	524.1	726.559	10.6178	C49H74O4	2394-68-5
Umbelliferone	161.024	237.9	162.032	4.448	C9H6O3	93-35-6
Undecanedioic acid	197.118	80.6	216.136	3.098	C11H20O4	1852-04-6
Unii_5k6l8o868y	285.076	339.5	240.079	1.557	C15H12O3	6515-37-3
Uracil	113.036	686.5	112.027	11.918	C4H4N2O2	144104-68-7
Ureidoisobutyric acid	293.142	54.7	146.069	13.4898	C5H10N2O3	2905-86-4
Uric acid	149.994	658.3	168.028	2.75997	C5H4N4O3	69-93-2
Uridine	243.064	71.9	244.07	6.76	C9H12N2O6	58-96-8
Urobilinogen	571.286	410.3	590.31	6.613	C33H42N4O6	17208-65-0
Ursolic acid	455.353	577.5	456.36	0.55	C30H48O3	77-52-1
Valine	118.086	109.3	117.079	4.666	C5H11NO2	72-18-4
Vanillic acid	167.034	118	168.042	4.073	C8H8O4	121-34-6
Vanillin	151.039	264.3	152.047	7.716	C8H8O3	86884-84-6
Vanillylmandelic acid	179.035	216.3	198.053	2.679	C9H10O5	2394-20-9
Velutin	315.086	325.4	314.079	1.621	C17H14O6	25739-41-7
Verbascose	811.279	308.8	828.275	9.51507	C30H52O26	546-62-3
Versicolorin b	385.059	345.4	340.058	6.483	C18H12O7	16049-49-3
Vestitol	256.082	103.3	272.105	14.7649	C16H16O4	56701-24-7
Vestitone	285.075	395.8	286.084	5.062	C16H14O5	158112-50-6
Vicenin 2	595.158	220.5	594.158	12.836	C27H30O15	23666-13-9
Vinorine	395.156	196.9	334.168	13.508	C21H22N2O2	34020-07-0
Vitamin k1	451.346	506.1	450.35	10.229	C31H46O2	84-80-0
Vomilenine	411.16	320.9	350.163	10.3298	C21H22N2O3	6880-50-8
Vulgarin	221.154	398.3	264.136	0.445	C15H20O4	3162-56-9
Willardiine	183.065	136.4	199.059	6.338	C7H9N3O4	21416-43-3
Wistin	459.129	288.4	460.137	1.228	C23H24O10	19046-26-5
Withanolide	471.345	362.8	470.267	4.812	C28H38O6	30655-48-2
Wogonin	285.074	397.4	284.068	1.917	C16H12O5	632-85-9
Xanthine	153.041	72.7	152.033	0.648062	C5H4N4O2	69-89-6
Xanthohumol	353.139	407.8	354.147	0.454	C21H22O5	6754-58-1
Xanthosine	265.056	72.3	284.076	2.41374	C10H12N4O6	146-80-5
Xanthoxylol	357.133	401.4	356.126	0.723596	C20H20O6	111407-29-5
Xanthurenic acid	223.071	85.9	205.038	0.307	C10H7NO4	59-00-7
Xenognosin b	283.061	318.6	284.068	0.375	C16H12O5	1890-99-9
Xi-4-hydroxy-4-methyl-2-cyclohexen-1-one	149.095	655	126.068	7.511	C7H10O2	70150-56-0
Xi-5-hexyldihydro-2(3h)-furanone	171.138	266.7	170.131	2.05	C10H18O2	2825-92-5
Xylitol	151.025	55.4	152.068	6.277	C5H12O5	16277-71-7
Xylose	131.033	52.4	150.053	12.055	C5H10O5	147-81-9
Xylulose 5-phosphate	275.018	311.5	230.019	1.61	C5H11O8P	105931-44-0
Yatein	445.149	259.5	400.152	3.36737	C22H24O7	40456-50-6
Zeatin	202.108	630.4	219.112	0.575038	C10H13N5O	131140-27-7
Zeinoxanthin	536.414	523.2	552.433	33.2371	C40H56O	24480-38-4
Zerumbone	241.155	72.8	218.167	6.954	C15H22O	471-05-6

## Sheet: 260 components in drug serum
name	mz	rt	exact_mass	ppm	formula	CAS
(-)-alpha-pinene	154.159	638.5	136.125	0.12338	C10H16	2437-95-8
(+)-ledene	227.175	201.1	204.188	7.532	C15H24	21747-46-6
(1r,2r)-1,2,7,7-tetramethylbicyclo[2.2.1]heptan-2-ol	213.149	320.2	168.151	0.988	C11H20O	18680-50-7
(3s)-3,6-diaminohexanoate	129.103	574.9	146.106	5.16	C6H14N2O2	4299-56-3
(4z,7z,10z,13z,16z,19z)-22-hydroxydocosahexaenoic acid	343.228	453.1	344.235	0.454	C22H32O3	90780-46-4
(9-cis,9'-cis)-7,7',8,8'-tetrahydro-psi,psi-carotene	524.447	597.4	540.469	5.1548	C40H60	13587-06-9
(e)-2-nonen-4-one	124.087	647.7	140.12	11.779	C9H16O	27743-70-0
(s)-ureidoglycolic acid	173.129	83.8	134.033	9.86	C3H6N2O4	10346-27-7
(s,e)-2,6-dimethyl-5,7-octadiene-2,3-diol	154.133	604.2	170.131	12.387	C10H18O2	261917-31-1
1-aminocyclopropane-1-carboxylate	102.055	16.2	101.048	4.3837	C4H7NO2	22059-21-8
1-methylhistamine	126.103	44.4	125.095	1.832	C6H11N3	501-75-7
1,2-dibutyrin	293.048	53.3	232.131	9.741	C11H20O5	24814-35-5
1,2,3-trihydroxybenzene	125.023	53.5	126.032	8.928	C6H6O3	30813-84-4
1,3-cyclohexanedione	111.019	48.6	112.052	12.61	C6H8O2	504-02-9
1,4-dihydroxynaphthalene	178.109	625.3	160.052	6.846	C10H8O2	571-60-8
12,13-dhome	313.239	519.1	314.246	1.213	C18H34O4	263399-35-5
15h-11,12-eeta	381.232	464.5	336.23	8.785	C20H32O4	877878-78-9
16-oxo-palmitate	269.214	391	270.219	6.29	C16H30O3	69275-06-5
18-hydroxyoleic acid	279.232	626.5	298.251	2.292	C18H34O3	24753-52-4
2-amino-4,6-dinitrotoluene	179.007	275	197.044	14.685	C7H7N3O4	35572-78-2
2-amino-5-chlorophenol	188.01	236.6	143.014	12.197	C6H6ClNO	28443-50-7
2-buten-1-ol	145.122	279.6	72.0575	0	C4H8O	4088-60-2
2-c-methyl-d-erythritol-4-phosphate	215.031	140.7	216.04	8.889	C5H13O7P	206440-72-4
2-cyclohexen-1-one	114.091	200.7	96.0575	0.326	C6H8O	25512-62-3
2-decenol	140.118	548	156.151	9.706	C10H20O	22104-80-9
2-dodecoxyethyl hydrogen sulfate	309.207	338	310.181	0.9	C14H30O5S	48073-44-5
2-hexenyl hexanoate	199.088	53.1	198.162	0.599	C12H22O2	53398-86-0
2-hexyldecanoic acid	511.473	604.1	256.24	1.286	C16H32O2	25354-97-6
2-hydroxy-2-methylpropanal	177.112	102.7	88.0524	0.96	C4H8O2	20818-81-9
2-hydroxybutyric acid	103.039	52.1	104.047	11.31	C4H8O3	3347-90-8
2-hydroxyphenazine	195.049	333	196.064	9.863	C12H8N2O	4190-95-8
2-hydroxypropylphosphonate	158.153	391.5	140.024	6.538	C3H9O4P	6917-84-6
2-methyl-5-(8-pentadecenyl)-1,3-benzenediol	355.262	392.1	332.272	4.965	C22H36O2	50423-13-7
2-methylbenzyl alcohol	121.065	269.8	122.073	8.959	C8H10O	89-95-2
2-octenoic acid	160.133	235.9	142.099	0.626	C8H14O2	1577-96-4
2-oxo-5-methylthiopentanoic acid	207.066	221.5	162.035	2.316	C6H10O3S	107872-90-2
2-phenylethyl acetate	203.184	55.8	164.084	10.9427	C10H12O2	103-45-7
2,4-diaminopentanoate	133.097	44.4	132.09	2.627	C5H12N2O2	24317-81-5
2,4-dihydroxy-7-methoxy-2h-1,4-benzoxazin-3(4h)-one	250.144	200.9	211.048	8.4824	C9H9NO5	15893-52-4
2,4-diphenyl-1-butene	192.08	46.4	208.125	9.415	C16H16	16606-47-6
2,4-pentanedione	145.086	689	100.052	5.609	C5H8O2	123-54-6
2,4,6-trinitrotoluene	228.022	52.5	227.018	14.5224	C7H5N3O6	118-96-7
2,6-dimethylpyrazine	109.076	582.9	108.069	2.556	C6H8N2	108-50-9
3-(2-hydroxyphenyl)propanoic acid	147.043	118.7	166.063	11.218	C9H10O3	495-78-3
3-(indol-3-yl)pyruvate	159.066	676.7	202.05	7.93517	C11H8NO3-	35656-49-6
3-buten-2-one	141.09	180.8	70.0419	4.26408	C4H6O	25038-87-3
3-hexanone	123.079	629.2	100.089	7.8738	C6H12O	63072-44-6
3-hexaprenyl-4,5-dihydroxybenzoic acid	546.407	529.6	562.402	0.321	C37H54O4	63975-40-6
3-hydroxycinnamic acid	163.06	48.1	164.047	5.481	C9H8O3	588-30-7
3-hydroxyechinenone	550.395	450.9	566.412	4.023	C40H54O2	4481-36-1
3-methyl-2-butenal	102.092	55.8	84.0575	4.53298	C5H8O	107-86-8
3-methylhistamine	109.077	680.9	125.095	5.317	C6H11N3	644-42-8
3-phenoxybenzoic acid	213.055	282.2	214.063	1.477	C13H10O3	1793055-05-6
3-phenyl-1-propanol	159.113	57	136.089	7.632	C9H12O	93842-54-7
3,4-methylenedioxyamphetamine	162.076	73.5	179.095	0.739	C10H13NO2	51497-09-7
3,6-anhydro-alpha-l-galactopyranose	161.045	88	162.053	4.623	C6H10O5	19479-27-7
3,6,8-trimethylallantoin	245.093	197.6	200.091	14.934	C7H12N4O3	42794-72-9
4-(2,6,6-trimethyl-1-cyclohexen-1-yl)-2-butanone	239.166	346.4	194.167	1.423	C13H22O	17283-81-7
4-(2,6,6-trimethyl-1-cyclohexenyl)-2-butanol	214.18	353.5	196.183	1.622	C13H24O	3293-47-8
4-acetamidobutanoic acid	144.066	47.4	145.074	5.644	C6H11NO3	3025-96-5
4-aminobutanoate	142.159	681.8	103.063	13.9057	C4H9NO2	1956-12-02
4-butyl-gamma-butyrolactone	126.066	73.1	142.099	8.943	C8H14O2	104-50-7
4-ethyl-1,2-dimethoxybenzene	149.06	450.5	166.099	0.016	C10H14O2	5888-51-7
4-hydroxy-1-(3-pyridinyl)-1-butanone	183.113	85	165.079	1.092	C9H11NO2	59578-62-0
4-hydroxy-4-methyl-5-hexenoic acid gamma lactone	149.095	662.9	126.068	7.511	C7H10O2	1073-11-6
4-hydroxycinnamic acid	163.04	186.4	164.047	2.241	C9H8O3	1261170-80-2
4-nitrobenzaldehyde	196.025	2.8	151.027	0.743	C7H5NO3	555-16-8
4-nonylphenol	439.068	49.7	220.183	13.206	C15H24O	211947-56-7
4-pyridoxolactone	183.078	305.3	165.043	8.649	C8H7NO3	96760-51-9
4,4-dichlorobenzophenone	294.991	53.4	249.995	6.513	C13H8Cl2O	90-98-2
5-(4-acetoxy-1-butynyl)-2,2'-bithiophene	275.023	200.5	276.028	10.207	C14H12O2S2	1219-28-9
5-acetamidovalerate	204.086	143.8	159.09	10.497	C7H13NO3	1072-10-2
5-amino-4-imidazole carboxylate	188.02	52.1	127.038	1.273	C4H5N3O2	4919-04-04
5-aminopentanoic acid	116.071	55.4	117.079	8.6	C5H11NO2	660-88-8
5-dehydro-4-deoxy-d-glucarate	173.009	2.9	192.027	3.239	C6H8O7	687-56-9
5-methyl-2-furancarboxaldehyde	128.07	56.4	110.037	2.366	C6H6O2	620-02-0
5-methyltetrahydropteroyltri-l-glutamic acid	699.241	447.2	717.272	6.893	C30H39N9O12	133321-34-3
5z-dodecenoic acid	216.196	328.3	198.162	0.478	C12H22O2	2430-94-6
6-oxocineole	152.118	588.7	168.115	11.57	C10H16O2	70222-88-7
7-dehydrodesmosterol	339.345	542.2	382.324	12.6873	C27H42O	1715-86-2
7,8-dihydro-beta-carotene	522.368	585.4	538.454	10.185	C40H58	58218-99-8
9-methyldecanoic acid	143.118	56.4	186.162	0.586	C11H22O2	1119-63-7
9-oxoode	293.212	422.2	294.219	0.319	C18H30O3	54232-59-6
Abscisic alcohol	249.15	365.9	250.157	0.362	C15H22O3	113472-20-1
Acibenzolar	152.995	27.7	195.977	6.85107	C7H4N2OS2	126448-41-7
Aflatoxin-m1-8,9-epoxide	327.049	46.4	344.053	1.916	C17H12O8	161596-64-1
Aklavin	614.22	303.7	569.226	6.819	C30H35NO10	66676-88-8
Aloesone	213.056	299.4	232.074	0.0646775	C13H12O4	40738-40-7
Aloin	835.248	38.6	418.126	3.26133	C21H22O9	452311-56-7
Alpha-curcumene	186.155	638.5	202.172	11.9867	C15H22	4176-17-4
Alpha-ketoisovaleric acid	115.039	689	116.047	8.392	C5H8O3	759-05-7
Anisole	109.076	606.3	108.058	0.722	C7H8O	100-66-3
Arabidiol	428.383	512.1	444.397	12.7535	C30H52O2	845796-91-0
Ascorbigen	611.189	537.8	305.09	3.03929	C15H15NO6	26676-89-1
Astaxanthin	614.477	568.1	596.387	10.141	C40H52O4	472-61-7
Benzenecarbothioamide	120.025	196.1	137.03	14.41	C7H7NS	2227-79-4
Beta-geraniol	172.17	2.9	154.136	1.25911	C10H18O	106-25-2
Beta-patchoulene	243.282	189.1	204.188	14.9695	C15H24	514-51-2
Bonannione a	453.159	336.1	408.194	8.421	C25H28O5	97126-57-3
Camptothecin	695.221	398.4	348.111	8.87951	C20H16N2O4	7689-03-04
Capsiconiate	316.212	222.3	332.199	11.889	C20H28O4	946572-73-2
Carnosic_acid	377.198	306.1	332.199	3.573	C20H28O4	139236-75-2
Cholestan-3-one	369.354	671.6	386.355	1.738	C27H46O	601-53-6
Chrysin	299.222	562.9	254.058	2.913	C15H10O4	480-40-0
Chrysophanol	253.051	308.3	254.058	1.85899	C15H10O4	481-74-3
Ciliatine	124.007	5.4	125.024	7.151	C2H8NO3P	2041-14-7
Cis-zeatin	202.109	587.8	219.112	0.575038	C10H13N5O	32771-64-5
Creatine	132.066	80.2	131.069	1.387	C4H9N3O2	57-00-1
Cyanidin 3-rutinoside	596.166	672.5	595.166	12.352	[C27H31O15]+	259813-55-3
Cyclo(leu-phe)	321.148	279	260.152	6.575	C15H20N2O2	7280-77-5
Cyclohexanone	116.107	53.5	98.0732	2.701	C6H10O	9003-41-2
Cyclophosphamide	261.031	303	260.025	3.419	C7H15Cl2N2O2P	6055-19-2
Cyromazine	150.066	683	166.097	8.179	C6H10N6	66215-27-8
Cysteic acid	192.062	686	169.004	7.343	C3H7NO5S	13100-82-8
D-1,5-anhydrofructose	161.043	363.7	162.053	12.696	C6H10O5	75414-43-6
D-2-hydroxyglutaric acid	147.029	47.1	148.037	9.49	C5H8O5	13095-47-1
D-arabino-hexos-2-ulose	162.007	43.4	178.048	0.216	C6H10O6	49865-02-3
D-glucose	137.082	588.2	180.063	6.33476	C6H12O6	136760-05-9
D-glucuronic acid	177.039	70.2	194.043	0.212	C6H10O7	72121-88-1
D-mannose	161.046	533.9	180.063	2.21192	C6H12O6	101357-07-7
D-myo-inositol-1,2,4,5,6-pentaphosphate	578.881	54	579.895	11.871	C6H17O21P5	20298-95-7
D-ribulose 5-phosphate	231.135	96	230.019	14.057	C5H11O8P	4151-19-3
D-tartaric acid	149.045	47.7	150.016	6.338	C4H6O6	1007601-97-9
Decanal	140.118	645.4	156.151	10.42	C10H20O	112-31-2
Dehydroabietic acid	299.202	519.7	300.209	0.193	C20H28O2	1740-19-8
Dehydroascorbic acid	173.008	45.1	174.016	3.822	C6H6O6	490-83-5
Delphinidin 3-sambubioside	554.163	620.5	597.146	0.361229	C26H29O16+	178275-92-8
Delta8,14-sterol	394.354	573.3	410.355	13.3966	C29H46O	74635-33-9
Demethylphylloquinone	481.332	656.7	436.334	1.69526	C30H44O2	34625-86-0
Deoxycholic acid	437.291	340.2	392.293	0.109	C24H40O4	83-44-3
Dihomo-gamma-linolenic acid	305.249	587.8	306.256	0.688	C20H34O2	1783-84-2
Dihydroxyacetone phosphate	214.996	45.6	169.998	2.459	C3H7O6P	1957-04-05
Dihydrozeatin	204.121	72.6	221.128	14.038	C10H15N5O	23599-75-9
Dimethylurea	111.075	617.8	88.0637	5.68	C3H8N2O	96-31-1
Dopamine quinone	169.095	46	151.063	13.9024	C8H9NO2	50673-96-6
Dtxsid60975124	533.159	420	488.163	3.731	C14H29N6O11P	59719-49-2
Ecgonine	184.097	186.8	185.105	5.495	C9H15NO3	481-37-8
Echinenone	568.455	535.6	550.417	6.38781	C40H54O	432-68-8
Epinephrine	184.094	51	183.09	13.662	C9H13NO3	51028-73-0
Epsilon-caprolactone	159.065	689	114.068	4.901	C6H10O2	1219802-08-0
Ergosterol	380.339	553.3	396.339	12.709	C28H44O	57-87-4
Ethyl hydrogen fumarate	128.118	2.2	144.042	13.737	C6H8O4	68987-59-7
Fa 20_1	328.285	536.2	310.287	1.502	C20H38O2	76261-96-6
Fa 20_4;o3	351.217	334.4	352.225	2.522	C20H32O5	363-23-5
Fa 20_5;o2	352.32	559.2	334.214	1.675	C20H30O4	74872-89-2
Fa 6_1;o2	191.055	47.6	146.058	4.761	C6H10O4	3545-21-9
Fal 6_1	121.063	677.6	98.0732	8.411	C6H10O	69112-21-6
Formyl-5-hydroxykynurenamine	207.077	2	208.085	1.506	C10H12N2O3	958733-17-0
Fructose	161.046	143.2	180.063	2.83286	C6H12O6	7660-25-5
Fumaric acid	115.039	73	116.011	12.738	C4H4O4	623158-97-4
Fusarindin	257.176	287.5	258.053	2.632	C14H10O5	20716-98-7
Fustin	287.06	286.6	288.063	13.556	C15H12O6	20725-03-5
G-418	497.351	484	496.274	7.716	C20H40N4O10	49863-47-0
Ganoderenic acid c	500.276	433.7	516.309	2.479	C30H44O7	100665-42-7
Gibberellin a12 aldehyde	300.181	247.4	316.204	11.863	C20H28O3	19436-07-8
Ginkgolide j	423.325	656.8	424.137	3.156	C20H24O10	107438-79-9
Glutaric acid	155.045	192.7	132.042	8.594	C5H8O4	68937-69-9
Glycerol tributanoate	347.171	516.1	302.173	1.0566	C15H26O6	1960-01-05
Glycerophosphocholine	280.09	49.9	257.103	6.568	C8H20NO6P	28319-77-9
Glycitein	329.269	672.1	284.068	3.399	C16H12O5	40957-83-3
Glycyrrhetol	913.729	317.6	456.36	0.735426	C30H48O3	14226-18-7
Harmaline	259.108	236.2	214.111	1.20019	C13H14N2O	304-21-2
Homodolicholide	537.344	540.2	492.345	2.095	C29H48O6	86630-40-2
Hop ether	153.127	30.3	152.12	0.751	C10H16O	19901-95-2
Hydrocortisone	363.217	333.5	362.209	1.13	C21H30O5	50-23-7
Indole-3-acetyl-l-leucine	333.142	72.2	288.147	9.57122	C16H20N2O3	858232-71-0
Indole-3-acetylglutamic acid	607.211	414.6	304.106	10.6112	C15H16N2O5	192430-60-7
Indole-3-propionic acid	190.086	367.4	189.079	0.258	C11H11NO2	10265-77-7
Isoeugenol	225.076	120.6	164.084	1.97169	C10H12O2	5932-68-3
Isoformononetin	249.058	72	268.074	7.57343	C16H12O4	486-63-5
Isoliquiritigenin	255.069	662	256.074	10.6686	C15H12O4	13745-20-5
Isonicotinic acid	124.04	43.4	123.032	7.228	C6H5NO2	163751-04-0
Isopimpinellin	227.038	292.9	246.053	14.625	C13H10O5	482-27-9
Isoscopoletin	191.034	84.5	192.042	4.6085	C10H8O4	776-86-3
L-isoleucine	132.102	64.9	131.095	0.759	C6H13NO2	2095501-92-9
L-threonine	158.154	72.6	119.058	12.594	C4H9NO3	72-19-5
Lacinilene c	307.115	47.6	246.126	13.3708	C15H18O3	87900-51-4
Levamisole	205.097	275.5	204.072	0.246	C11H12N2S	14769-73-4
Licodione	271.229	445.1	272.068	6.062	C15H12O5	61153-76-2
Linalool-8-aldehyde	186.149	295.5	168.115	0.274	C10H16O2	118014-46-3
Linamarin	248.113	84.8	247.106	0.569821	C10H17NO6	554-35-8
Liquiritigenin	255.069	447.8	256.074	11.4527	C15H12O4	578-86-9
Lumazine	163.024	47.6	164.033	14.402	C6H4N4O2	487-21-8
Luvangetin	276.199	365.8	258.089	10.15	C15H14O4	483-92-1
M-toluic acid	158.989	324.5	136.052	14.318	C8H8O2	1999-04-07
Malonic semialdehyde	133.013	143.2	88.016	9.375	C3H4O3	926-61-4
Mandelic acid	151.039	136.7	152.047	9.702	C8H8O3	32518-00-6
Marini	405.173	587.8	424.189	3.60987	C25H28O6	97938-30-2
Marmelo oxide a	136.086	612.8	152.12	10.74	C10H16O	89103-55-9
Marmesin	307.084	54.7	246.089	5.78675	C14H14O4	13849-08-6
Methyl (2e,4z)-decadienoate	200.069	51	182.131	9.592	C11H18O2	4493-42-9
Methyl (2e,6z)-dodecadienoate	194.14	572	210.162	13.9	C13H22O2	28369-22-4
Methyl nonanoate	156.15	662.7	172.146	8.059	C10H20O2	1731-84-6
Methyleugenol	217.198	94.9	178.099	5.40603	C11H14O2	93-15-2
Mg(0_0_18_1(9z)_0_0)	401.29	590.7	356.293	1.61374	C21H40O4	3443-84-3
Myo-inositol	179.055	52.6	180.063	6.751	C6H12O6	41546-34-3
N-(p-hydroxyphenyl)ethyl p-hydroxycinnamide	265.083	84.5	283.121	14.3796	C17H17NO3	111129-11-4
N-acetyl-d-glucosamine	178.109	606.6	221.09	6.85301	C8H15NO6	7512-17-6
N-acetyl-l-phenylalanine	206.082	168.6	207.09	3.214	C11H13NO3	2018-61-3
N-ethyl-4-methoxybenzamide	162.091	92.1	179.095	1.017	C10H13NO2	7403-41-0
N-hydroxy-l-valine	116.071	19.7	133.074	2.576	C5H11NO3	19944-63-9
N(6)-methyllysine	143.082	54.7	160.121	0.003	C7H16N2O2	1188-07-4
N4-acetylaminobutanal	113.071	663.2	129.079	0.575	C6H11NO2	24431-54-7
N6-acetyl-l-lysine	187.041	105.4	188.116	4.997	C8H16N2O3	1071-49-4
Naloxone	328.139	98.4	327.147	1.134	C19H21NO4	465-65-6
Neomycin	595.3	398.4	614.312	9.19	C23H46N6O13	11004-65-2
Nicotinic acid	141.066	54.1	123.032	0.3716	C6H5NO2	59-67-6
Norathyriol	259.028	226.7	260.032	12.3138	C13H8O6	3542-72-1
Ophthalmic acid	290.132	464	289.127	8.46449	C11H19N3O6	495-27-2
Orientin	447.091	543.8	448.101	5.996	C21H20O11	28608-75-5
Ouabain	585.359	211.8	584.283	2.257	C29H44O12	6251-64-5
P-cresol	126.092	56.8	108.058	2.084	C7H8O	2876-02-0
P-cymene	179.107	271.5	134.11	3.059	C10H14	4939-75-7
Panasenoside	628.178	677.5	610.153	14.651	C27H30O16	31512-06-8
Paramethadione	158.081	112.7	157.074	0.848	C7H11NO3	128557-52-8
Paraxanthine	161.046	222.6	180.065	2.833	C7H8N4O2	611-59-6
Patuletin	393.045	308.3	332.053	4.66558	C16H12O8	519-96-0
Pc 38_4	854.587	570.4	809.593	5.999	C46H84NO8P	35418-59-8
Pc(18_1(9z)_18_2(9z,12z))	828.583	472.7	783.578	8.2336	C44H82NO8P	17041-44-0
Pc(o-16_0_20_3(8z,11z,14z))	830.562	29.7	769.599	7.894	C44H84NO7P	155575-01-2
Phaseollin	279.141	374	322.121	12.0039	C20H18O4	91110-20-2
Phenylacetylglycine	192.066	149	193.074	5.275	C10H11NO3	500-98-1
Picrocrocin	329.161	268.5	330.168	1.61568	C16H26O7	138-55-6
Pinitol	239.057	572.6	194.079	4.98	C7H14O6	10284-63-6
Pinostilbene	303.092	566.9	242.094	14.4907	C15H14O3	871504-87-9
Pinosylvin	196.091	218.8	212.084	136.403	C14H12O2	22139-77-1
Pipecolic acid	130.05	73.1	129.079	1.289	C6H11NO2	83680-83-5
Pravastatin	423.326	637.1	424.246	2.92	C23H36O7	753414-90-3
Pseudouridine	243.062	4	244.07	0.234	C9H12N2O6	1445-07-4
Pyrazin-2-carboxylic acid	142.053	43.4	124.027	2.388	C5H4N2O2	98-97-5
Pyridoxamine	191.104	47.4	168.09	0.291	C8H12N2O2	85-87-0
Pyruvic acid	133.013	333	88.016	8.623	C3H4O3	127-17-3
Quercetagetin	379.034	584.2	318.038	9.80233	C15H10O8	90-18-6
Quinaldic acid	172.097	185.3	173.048	6.459	C10H7NO2	1199266-78-8
Resveratrol	227.202	550.8	228.079	0.627	C14H12O3	133294-37-8
Ricinine	327.111	498.2	164.059	3.75047	C8H8N2O2	524-40-3
Ricinoleic acid	297.244	524.5	298.251	1.665	C18H34O3	141-22-0
Salicylic acid	137.034	73	138.032	9.116	C7H6O3	8052-31-1
Sarcophytol b	343.262	619.4	304.24	10.784	C20H32O2	72629-68-6
Schembl2976928	221.066	49.2	176.084	1.691	C11H12O2	156757-20-9
Schembl498748	159.993	8.3	175.988	3.298	C6H5ClO4	22752-96-1
Senegalensin	453.285	308.5	408.194	1.021	C25H28O5	68236-11-3
Sorbose	241.056	390.1	180.063	0.016	C6H12O6	87-79-6
St 29_2;o2	429.372	685.4	428.365	2.299	C29H48O2	55870-01-4
Sulfadoxine	309.281	678.4	310.074	3.271	C12H14N4O4S	1173021-35-6
Syringaldehyde	165.051	43.4	182.058	0.106	C9H10O4	134-96-3
Taxiphyllin	293.064	249.5	311.1	10.1404	C14H17NO7	21401-21-8
Tetracosanoic acid	367.358	605.4	368.365	1.455	C24H48O2	1219794-61-2
Tetradec-2-enal	228.196	379.7	210.198	0.453	C14H26O	51534-36-2
Tetraprenol	273.254	379.2	290.261	14.136	C20H34O	107852-51-7
Theobromine	179.055	689	180.065	10.8703	C7H8N4O2	83-67-0
Thiothece-474	566.321	461.8	582.444	4.746	C41H58O2	38647-31-3
Tiformin	128.118	612.2	144.101	12.176	C5H12N4O	4210-97-3
Trans-cinnamyl alcohol	133.065	268.3	134.073	7.399	C9H10O	4407-36-7
Trichloroacetic acid	161.044	443	161.904	12.075	C2HCl3O2	1976-03-09
Tricosanoic acid	353.182	507.6	354.35	14.033	C23H46O2	2433-96-7
Trigonelline	198.041	2.8	137.048	0.478588	C7H7NO2	6138-40-5
Tropinone	140.107	2.4	139.1	0.819	C8H13NO	532-24-1
Udp-n-acetyl-d-glucosaminuronate	666.055	488.8	621.061	6.211	C17H25N3O18P2	24758-79-0
Valylserine	188.073	227.5	204.111	0.003	C8H16N2O4	13588-94-8
